# Supplementary material for: Six types of loves differentially recruit reward and social cognition brain areas
Source: Cereb Cortex. 2024 Aug 26;34(8):bhae331. doi: 10.1093/cercor/bhae331 (PMC11345515; doi:10.1093/cercor/bhae331)
Supplement: Supplementary_Tables_bhae331 [file supplementary_tables_bhae331.xls]

## Sheet: Romantic, Audio
	Cluster maxima		MNI(mm)			Areas in cluster		MNI(mm)
Cluster size	t-value	Location	X	Y	Z	Gyrus	Region	X	Y	Z	% of volume activated
44189 voxels	5.59	CER_R_VIIb	36	-66	-56	Middle Frontal Gyrus	inferior frontal junction	-42	13	36	0.68
	6.51	CER_R_VIIb	28	-66	-52	Middle Frontal Gyrus	ventrolateral area 8	-33	23	45	0.13
	5.98	CER_R_VIIIa	26	-62	-48	Middle Frontal Gyrus	ventrolateral area 6	-32	4	55	0.392
	4.51	CER_R_Crus_II	46	-70	-46	Inferior Frontal Gyrus	dorsal area 44	-46	13	24	0.746
	5.77	CER_R_VIIIa	28	-60	-46	Inferior Frontal Gyrus	inferior frontal sulcus	-47	32	14	0.391
	4.65	CER_R_VIIIb	24	-52	-46	Inferior Frontal Gyrus	inferior frontal sulcus	48	35	13	0.016
	8.05	ITG_L_7_3	-40	4	-46	Inferior Frontal Gyrus	caudal area 45	-53	23	11	0.891
	7.22	ITG_R_7_3	44	4	-46	Inferior Frontal Gyrus	caudal area 45	54	24	12	0.516
	7.32	CER_R_Crus_II	14	-88	-44	Inferior Frontal Gyrus	rostral area 45	-49	36	-3	0.68
	3.84	CER_R_Crus_II	30	-88	-44	Inferior Frontal Gyrus	rostral area 45	51	36	-1	0.289
	3.59	CER_V_VIIIa	2	-68	-44	Inferior Frontal Gyrus	opercular area 44	-39	23	4	0.55
	5.33	CER_L_X	-20	-42	-44	Inferior Frontal Gyrus	opercular area 44	42	22	3	0.084
	5.5	CER_R_X	18	-40	-44	Inferior Frontal Gyrus	ventral area 44	-52	13	6	0.389
	5.82	CER_R_X	22	-42	-42	Orbital Gyrus	orbital area 12/47	-36	33	-16	0.455
	4.27		0	-34	-42	Orbital Gyrus	orbital area 12/47	40	39	-14	0.171
	4.47	CER_L_Crus_II	-16	-90	-40	Orbital Gyrus	lateral area 11	-23	38	-18	0.029
	8.79	CER_L_Crus_II	-18	-80	-40	Orbital Gyrus	lateral area 11	23	36	-18	0.047
	8.86	CER_R_IX	6	-56	-40	Orbital Gyrus	area 13	-10	18	-19	0.025
	7.92	CER_L_IX	-6	-54	-40	Orbital Gyrus	area 13	9	20	-19	0.012
	6.46	CER_L_IX	-10	-48	-40	Orbital Gyrus	lateral area 12/47	-41	32	-9	0.482
	7.16	CER_R_IX	12	-48	-40	Orbital Gyrus	lateral area 12/47	42	31	-9	0.17
	3.46	PnO_PnC_r	2	-36	-40	Precentral Gyrus	area 4(head and face region)	-49	-8	39	0.068
	3.37	PnO_PnC_r	6	-34	-40	Precentral Gyrus	caudal dorsolateral area 6	-32	-9	58	0.059
	8.17	ITG_L_7_3	-44	4	-40	Precentral Gyrus	area 4(tongue and larynx region)	-52	0	8	0.081
	11.13	CER_R_Crus_II	18	-84	-38	Precentral Gyrus	area 4(tongue and larynx region)	54	4	9	0.014
	6.49	CER_L_IX	-12	-54	-38	Precentral Gyrus	caudal ventrolateral area 6	-49	5	30	0.219
	5.27		-8	-34	-38	Superior Temporal Gyrus	medial area 38	-32	14	-34	0.084
	4.68	ITG_R_7_1	40	-8	-38	Superior Temporal Gyrus	medial area 38	31	15	-34	0.159
	8.67	MTG_R_4_2	48	14	-38	Superior Temporal Gyrus	area 41/42	-54	-32	12	0.996
	10.17	CER_R_Crus_I	34	-80	-36	Superior Temporal Gyrus	area 41/42	54	-24	11	0.903
	5.47	CER_R_VI	30	-56	-36	Superior Temporal Gyrus	TE1.0 and TE1.2	-50	-11	1	0.869
	4.44	CER_R_Crus_I	40	-56	-36	Superior Temporal Gyrus	TE1.0 and TE1.2	51	-4	-1	0.715
	5.05		-8	-30	-36	Superior Temporal Gyrus	caudal area 22	-62	-33	7	0.954
	7.64	CER_R_Crus_I	44	-68	-34	Superior Temporal Gyrus	caudal area 22	66	-20	6	0.874
	4.64	ITG_R_7_3	34	4	-34	Superior Temporal Gyrus	lateral area 38	-45	11	-20	0.461
	8.92	MTG_R_4_2	50	14	-34	Superior Temporal Gyrus	lateral area 38	47	12	-20	0.525
	8.99	CER_L_Crus_I	-24	-76	-32	Superior Temporal Gyrus	rostral area 22	-55	-3	-10	0.98
	4.27	CER_L_VIIIa	-8	-64	-32	Superior Temporal Gyrus	rostral area 22	56	-12	-5	0.97
	4.99	CER_V_VIIIa	-2	-64	-32	Middle Temporal Gyrus	caudal area 21	-65	-30	-12	0.519
	6	FuG_R_3_1	42	-14	-32	Middle Temporal Gyrus	caudal area 21	65	-29	-13	0.281
	6.32	MTG_R_4_2	62	4	-32	Middle Temporal Gyrus	rostral area 21	-53	2	-30	0.841
	6.63	CER_R_Crus_I	42	-66	-30	Middle Temporal Gyrus	rostral area 21	51	6	-32	0.783
	5.81	CER_V_VIIIa	-2	-56	-30	Middle Temporal Gyrus	dorsolateral area37	-59	-58	4	0.333
	4.51	CER_L_VI	-24	-48	-30	Middle Temporal Gyrus	dorsolateral area37	60	-53	3	0.266
	4.14	CER_R_Crus_I	42	-48	-30	Middle Temporal Gyrus	anterior superior temporal sulcus	-58	-20	-9	0.928
	4.1	CER_R_I-IV	14	-38	-30	Middle Temporal Gyrus	anterior superior temporal sulcus	58	-16	-10	0.965
	5.71		-14	-32	-30	Inferior Temporal Gyrus	intermediate ventral area 20	-45	-26	-27	0.252
	7.66	ITG_L_7_1	-46	-14	-30	Inferior Temporal Gyrus	intermediate ventral area 20	46	-14	-33	0.321
	6.5	ITG_R_7_1	44	-12	-30	Inferior Temporal Gyrus	extreme lateroventral area37	-51	-57	-15	0.015
	7.01	MTG_R_4_2	64	-2	-30	Inferior Temporal Gyrus	extreme lateroventral area37	53	-52	-18	0.022
	4.72	STG_R_6_1	32	14	-30	Inferior Temporal Gyrus	rostral area 20	-43	-2	-41	0.267
	12.53	CER_R_Crus_I	20	-76	-28	Inferior Temporal Gyrus	rostral area 20	40	0	-43	0.339
	4.76	CER_L_VI	-40	-44	-28	Inferior Temporal Gyrus	intermediate lateral area 20	-56	-16	-28	0.558
	6.27	Amyg_L_2_2	-30	-4	-28	Inferior Temporal Gyrus	intermediate lateral area 20	55	-11	-32	0.126
	10.16	MTG_R_4_2	50	8	-28	Inferior Temporal Gyrus	caudolateral of area 20	-59	-42	-16	0.024
	3.73	STG_L_6_1	-32	10	-28	Inferior Temporal Gyrus	caudoventral of area 20	-55	-31	-27	0.025
	6.54	MTG_R_4_2	60	12	-28	Inferior Temporal Gyrus	caudoventral of area 20	54	-31	-26	0.002
	6.14	STG_L_6_1	-36	18	-28	Fusiform Gyrus	rostroventral area 20	-33	-16	-32	0.194
	5.49	STG_R_6_1	38	22	-28	Fusiform Gyrus	rostroventral area 20	33	-15	-34	0.113
	5.44	CER_L_VI	-16	-66	-26	Fusiform Gyrus	medioventral area37	-31	-64	-14	0.003
	6.81	CER_R_VI	32	-62	-26	Fusiform Gyrus	lateroventral area37	-42	-51	-17	0.188
	3.54	STG_R_6_1	28	10	-26	Fusiform Gyrus	lateroventral area37	43	-49	-19	0.028
	7.32	STG_L_6_1	-38	20	-26	Parahippocampal Gyrus	rostral area 35/36	-27	-7	-34	0.068
	3.59	CER_L_Crus_I	-46	-64	-24	Parahippocampal Gyrus	rostral area 35/36	28	-8	-33	0.021
	3.36	CER_L_Crus_I	-40	-64	-24	Parahippocampal Gyrus	caudal area 35/36	-25	-25	-26	0.425
	3.71	ITG_L_7_2	-50	-54	-24	Parahippocampal Gyrus	caudal area 35/36	26	-23	-27	0.082
	4.76	CER_R_I-IV	18	-36	-24	Parahippocampal Gyrus	area TL (lateral PPHC, posterior parahippocampal gyrus)	-28	-32	-18	0.721
	4.07	OrG_R_6_3	26	12	-24	Parahippocampal Gyrus	area TL (lateral PPHC, posterior parahippocampal gyrus)	30	-30	-18	0.343
	7.25	OrG_L_6_2	-34	20	-24	Parahippocampal Gyrus	area 28/34 (EC, entorhinal cortex)	-19	-12	-30	0.101
	5.43	CER_L_VI	-20	-60	-22	Parahippocampal Gyrus	area 28/34 (EC, entorhinal cortex)	19	-10	-30	0.083
	5.3	CER_L_VI	-26	-58	-22	Parahippocampal Gyrus	area TI(temporal agranular insular cortex)	-23	2	-32	0.097
	4.68	CER_R_V	2	-58	-22	Parahippocampal Gyrus	area TH (medial PPHC)	-17	-39	-10	0.385
	3.51	CER_L_V	-18	-48	-22	Parahippocampal Gyrus	area TH (medial PPHC)	19	-36	-11	0.318
	5.73	FuG_L_3_3	-42	-46	-22	Posterior Superior Temporal Sulcus	rostroposterior superior temporal sulcus	-54	-40	4	1
	6.64	CER_L_V	-20	-38	-22	Posterior Superior Temporal Sulcus	rostroposterior superior temporal sulcus	53	-37	3	1
	9.07	MTG_L_4_2	-58	-14	-22	Posterior Superior Temporal Sulcus	caudoposterior superior temporal sulcus	-52	-50	11	0.983
	6.6	Hipp_R_2_2	36	-12	-22	Posterior Superior Temporal Sulcus	caudoposterior superior temporal sulcus	57	-40	12	0.676
	6.74	Amyg_R_2_2	32	-4	-22	Inferior Parietal Lobule	caudal area 39(PGp)	-34	-80	29	0.106
	4.1	OrG_R_6_3	26	16	-22	Inferior Parietal Lobule	caudal area 39(PGp)	45	-71	20	0.109
	6.55	OrG_L_6_2	-30	18	-22	Inferior Parietal Lobule	rostrodorsal area 39(Hip3)	-38	-61	46	0.217
	4.2	OrG_R_6_3	28	20	-22	Inferior Parietal Lobule	caudal area 40(PFm)	-56	-49	38	0.326
	4.61	CER_L_V	0	-56	-20	Inferior Parietal Lobule	caudal area 40(PFm)	57	-44	38	0.026
	7.6	CER_L_I-IV	-2	-42	-20	Inferior Parietal Lobule	rostroventral area 39(PGa)	-47	-65	26	0.713
	6.83	Hipp_R_2_1	34	-10	-20	Inferior Parietal Lobule	rostroventral area 39(PGa)	53	-54	25	0.633
	13.1	MTG_R_4_4	54	-2	-20	Inferior Parietal Lobule	rostroventral area 40(PFop)	-53	-31	23	0.441
	14.82	STG_R_6_5	54	8	-20	Inferior Parietal Lobule	rostroventral area 40(PFop)	55	-26	26	0.107
	5.69	OrG_R_6_2	38	30	-20	Precuneus	medial area 5(PEm)	-8	-47	57	0.088
	5.72	Cun_R_5_1	14	-84	-18	Precuneus	dorsomedial parietooccipital sulcus(PEr)	-12	-67	25	0.231
	3.8	CER_L_V	-10	-52	-18	Precuneus	dorsomedial parietooccipital sulcus(PEr)	16	-64	25	0.157
	5.68	PnO_PnC_l	-4	-32	-18	Precuneus	area 31 (Lc1)	-6	-55	34	0.693
	6.65	SN_l	-2	-20	-18	Precuneus	area 31 (Lc1)	6	-54	35	0.38
	8.44	Hipp_R_2_1	20	-12	-18	Postcentral Gyrus	area 1/2/3(tongue and larynx region)	-56	-14	16	0.236
	8.86	Hipp_R_2_1	24	-12	-18	Postcentral Gyrus	area 1/2/3(tongue and larynx region)	56	-10	15	0.193
	7.05	Hipp_L_2_1	-18	-10	-18	Insular Gyrus	hypergranular insula	-36	-20	10	0.708
	6.77	Hipp_R_2_1	32	-8	-18	Insular Gyrus	hypergranular insula	37	-18	8	0.779
	9.67	OrG_L_6_2	-38	28	-18	Insular Gyrus	ventral agranular insula	-32	14	-13	0.146
	5.57	OrG_R_6_2	42	30	-18	Insular Gyrus	ventral agranular insula	33	14	-13	0.062
	4.52	CER_R_VI	8	-70	-16	Insular Gyrus	dorsal agranular insula	-34	18	1	0.031
	5.15	Hipp_R_2_2	32	-20	-16	Insular Gyrus	ventral granular insula	-38	-4	-9	0.048
	6.47	VTA_PBP_l	0	-18	-16	Insular Gyrus	ventral granular insula	39	-2	-9	0.05
	5.17		-12	-16	-16	Insular Gyrus	dorsal granular insula	-38	-8	8	0.021
	9.79	Hipp_L_2_1	-26	-10	-16	Insular Gyrus	dorsal granular insula	39	-7	8	0.036
	16.53	STG_L_6_6	-54	6	-16	Cingulate Gyrus	dorsal area 23	-4	-39	31	0.59
	9.62	OrG_L_6_2	-40	26	-16	Cingulate Gyrus	dorsal area 23	4	-37	32	0.37
	5.34	OrG_R_6_6	46	32	-16	Cingulate Gyrus	ventral area 23	-8	-47	10	0.843
	4.45	CER_V_VI	6	-72	-14	Cingulate Gyrus	ventral area 23	9	-44	11	0.554
	6.95	FuG_L_3_3	-40	-40	-14	Cingulate Gyrus	caudal area 23	-7	-23	41	0.018
	5.45	Hipp_R_2_2	36	-20	-14	Cuneus	caudal lingual gyrus	-11	-82	-11	0.004
	6.38	Amyg_R_2_1	22	-4	-14	Cuneus	caudal lingual gyrus	10	-85	-9	0.121
	13.22	MTG_R_4_4	58	0	-14	Cuneus	rostral cuneus gyrus	7	-76	11	0.001
	4.83	OrG_R_6_6	52	32	-14	Cuneus	ventomeial parietooccipital sulcus	-13	-68	12	0.021
	4.34	CER_L_V	-4	-60	-12	Cuneus	ventomeial parietooccipital sulcus	15	-63	12	0.021
	6.43		-38	-38	-12	Occipital Gyrus	inferior occipital gyrus	-30	-88	-12	0.011
	6.72	PhG_L_6_3	-24	-38	-12	Occipital Gyrus	inferior occipital gyrus	32	-85	-12	0.058
	10.07	SN_r	14	-28	-12	Amygdala	medial amyg	-19	-2	-20	0.247
	6.87	RN_l	-8	-26	-12	Amygdala	medial amyg	19	-2	-19	0.396
	13.84	MTG_L_4_4	-52	-14	-12	Amygdala	lateral amyg	-27	-4	-20	0.953
	16.34	STG_L_6_6	-56	-6	-12	Amygdala	lateral amyg	28	-3	-20	0.716
	16.12	STG_L_6_6	-56	-2	-12	Hippocampus	rostral hipp	-22	-14	-19	0.68
	11.68	OrG_L_6_6	-48	28	-12	Hippocampus	rostral hipp	22	-12	-20	0.726
	6.92	SN_l	-12	-26	-10	Hippocampus	caudal hipp	-28	-30	-10	0.552
	12.27	MTG_R_4_4	52	-16	-10	Hippocampus	caudal hipp	29	-27	-10	0.515
	12.36	MTG_R_4_4	56	-4	-10	Striatum	ventral caudate	-12	14	0	0.309
	6.47	Str_L_6_3	-20	0	-10	Striatum	ventral caudate	15	14	-2	0.29
	6.44	Str_L_6_4	-30	6	-10	Striatum	globus pallidus	-22	-2	4	0.388
	5.2	OrG_L_6_6	-24	24	-10	Striatum	globus pallidus	22	-2	3	0.327
	5.09		26	-18	-8	Striatum	nucleus accumbens	-17	3	-9	0.327
	5.81		6	-4	-8	Striatum	nucleus accumbens	15	8	-9	0.13
	6.5	Str_L_6_3	-22	2	-8	Striatum	ventromedial putamen	-23	7	-4	0.828
	5.01	Str_R_6_4	26	8	-8	Striatum	ventromedial putamen	22	8	-1	0.682
	11.5	MTG_R_4_4	62	-20	-6	Striatum	dorsal caudate	-14	2	16	0.229
	12.5	STG_R_6_6	60	0	-6	Striatum	dorsal caudate	14	5	14	0.224
	7.2		0	-38	-4	Striatum	dorsolateral putamen	-28	-5	2	0.127
	5.56	mRt_l	-4	-26	-4	Striatum	dorsolateral putamen	29	-3	1	0.031
	5.59	LG_r	30	-26	-4	Thalamus	medial Pre-frontal thalamus	-7	-12	5	0.603
	5.23	CER_L_I-IV	0	-50	-2	Thalamus	medial Pre-frontal thalamus	7	-11	6	0.264
	14.68	MTG_L_4_4	-54	-36	-2	Thalamus	pre-motor thalamus	-18	-13	3	0.106
	5.76	PAG	4	-34	-2	Thalamus	pre-motor thalamus	12	-14	1	0.02
	13.89	MTG_R_4_4	54	-30	-2	Thalamus	sensory thalamus	-18	-23	4	0.07
	12.71	STG_L_6_3	-50	-12	-2	Thalamus	sensory thalamus	18	-22	3	0.067
	7.98	Tha_L_8_4	-4	0	-2	Thalamus	rostral Temporal thalamus	-7	-14	7	0.529
	6.33	Str_L_6_4	-20	6	-2	Thalamus	rostral Temporal thalamus	3	-13	5	0.493
	4.94	Str_L_6_4	-18	14	-2	Thalamus	posterior parietal thalamus	-16	-24	6	0.176
	5.21	Str_L_6_4	-22	18	-2	Thalamus	posterior parietal thalamus	15	-25	6	0.152
	12.63	IFG_L_6_4	-54	26	-2	Thalamus	occipital thalamus	-15	-28	4	0.376
	4.69	OrG_L_6_6	-24	28	-2	Thalamus	occipital thalamus	13	-27	8	0.114
	7.68	IFG_R_6_4	54	28	-2	Thalamus	caudal Temporal thalamus	-12	-22	13	0.164
	6.29		-4	-34	0	Thalamus	caudal Temporal thalamus	10	-14	14	0.048
	5.68		30	-28	0	Thalamus	lateral Pre-frontal thalamus	-11	-14	2	0.279
	19.63	STG_L_6_4	-52	-26	0	Thalamus	lateral Pre-frontal thalamus	13	-16	7	0.022
	16.41	STG_R_6_2	54	-14	0	Cerebellum	Left I-IV	-7	-44	-17	0.555
	16.02	STG_R_6_4	60	-12	0	Cerebellum	Right I-IV	10	-43	-19	0.236
	4.6	OrG_L_6_6	-26	26	0	Cerebellum	Left V	-14	-49	-19	0.342
	15.47	STG_L_6_4	-62	-34	2	Cerebellum	Right V	14	-51	-19	0.11
	16.5	STG_L_6_4	-64	-22	2	Cerebellum	Left VI	-23	-58	-25	0.289
	14.12	STG_R_6_6	56	-22	2	Cerebellum	Vermis VI	1	-70	-21	0.29
	16.9	STG_R_6_2	52	-16	2	Cerebellum	Right VI	24	-58	-25	0.488
	11.94	STG_L_6_3	-46	-14	2	Cerebellum	Left Crus I	-37	-68	-32	0.241
	17.41	STG_L_6_6	-62	-12	2	Cerebellum	Right Crus I	38	-66	-32	0.603
	3.67	Tha_L_8_8	-10	-10	2	Cerebellum	Left Crus II	-26	-75	-42	0.194
	6.48	Str_L_6_4	-20	6	2	Cerebellum	Vermis Crus II	1	-74	-32	0.014
	5.35	Str_L_6_4	-22	16	2	Cerebellum	Right Crus II	26	-75	-41	0.474
	14.87	pSTS_L_2_1	-58	-36	4	Cerebellum	Left VIIb	-25	-66	-50	0.034
	5.29	Tha_L_8_6	-12	-34	4	Cerebellum	Vermis VIIb	1	-68	-32	0.091
	3.84	Tha_R_8_5	12	-30	4	Cerebellum	Right VIIb	28	-65	-51	0.222
	5.97	Tha_L_8_1	-4	-28	4	Cerebellum	Left VIIIa	-24	-58	-53	0.002
	6.8	Str_R_6_4	20	12	4	Cerebellum	Vermis VIIIa	1	-66	-37	0.558
	7.42	IFG_R_6_3	58	26	4	Cerebellum	Right VIIIa	26	-57	-54	0.045
	3.85	Tha_R_8_6	10	-32	6	Cerebellum	Vermis VIIIb	1	-63	-42	0.366
	14.46	STG_R_6_6	56	-26	6	Cerebellum	Left IX	-6	-54	-49	0.225
	15.85	STG_R_6_3	44	-22	6	Cerebellum	Vermis IX	0	-55	-37	0.843
	6.81	Str_R_6_2	18	10	6	Cerebellum	Right IX	8	-54	-49	0.311
	7.27	CG_L_7_4	-14	-52	8	Cerebellum	Left X	-21	-37	-46	0.07
	7.65	CG_L_7_4	-2	-44	8	Cerebellum	Vermis X	1	-47	-36	0.26
	6.33	STG_R_6_4	70	-36	8	Cerebellum	Right X	22	-37	-46	0.053
	6.98	Tha_R_8_4	0	-10	8	Brainstem	Cuneiform nucleus	-2	-34	-9	0.176
	5.98	Pcun_R_4_3	16	-50	10	Brainstem	Cuneiform nucleus	5	-34	-9	0.833
	6.33		18	-46	10	Brainstem	Dorsal raphe	1	-31	-11	0.133
	6.18	MTG_R_4_1	70	-42	10	Brainstem	Inferior colliculus	-4	-37	-11	0.25
	12.94	STG_L_6_3	-38	-26	10	Brainstem	Inferior colliculus	6	-37	-10	0.103
	6.24	Tha_L_8_1	-14	-2	10	Brainstem	Isthmic reticular formation	-5	-30	-9	0.917
	6.41		-16	2	10	Brainstem	Isthmic reticular formation	8	-29	-9	1
	7.07	Str_L_6_5	-18	8	10	Brainstem	Locus coeruleus	-2	-38	-24	0.438
	11.22	IFG_L_6_3	-54	24	10	Brainstem	Locus coeruleus	5	-38	-24	0.357
	6.87	pSTS_L_2_2	-58	-56	12	Brainstem	Laterodorsal tegmental nucleus	-1	-40	-32	0.189
	5.03	MTG_R_4_3	58	-56	12	Brainstem	Laterodorsal tegmental nucleus	4	-40	-31	0.09
	6.21	Pcun_R_4_3	12	-52	12	Brainstem	Lateral parabrachial nucleus	-6	-39	-22	0.941
	4.32	Tha_L_8_8	-18	-14	12	Brainstem	Microcellular tegmental nucleus â€“ prabigeminal nucleus	-7	-33	-10	0.364
	7.14	Str_R_6_2	20	4	12	Brainstem	Microcellular tegmental nucleus â€“ prabigeminal nucleus	9	-32	-10	0.857
	6.08	IFG_R_6_3	56	28	12	Brainstem	Median raphe	1	-32	-20	1
	8.48	Pcun_L_4_4	-4	-56	14	Brainstem	Medial parabrachial nucleus	-4	-38	-25	0.714
	6.05	Pcun_R_4_3	10	-54	14	Brainstem	Medial parabrachial nucleus	6	-38	-23	0.1
	7.42	pSTS_L_2_2	-44	-50	14	Brainstem	Mesencephalic reticular formation	-6	-25	-5	0.87
	6.09		-36	-46	14	Brainstem	Mesencephalic reticular formation	10	-25	-5	0.658
	4.05		-10	-36	14	Brainstem	Periaqueductal gray	1	-33	-10	0.466
	6.37	Str_L_6_5	-16	0	14	Brainstem	Parvocellular reticular nucleus Alpha part	-6	-40	-42	0.389
	5.62	IFG_R_6_3	48	22	14	Brainstem	Paramedian nucleus	1	-32	-21	0.7
	3.84	IPL_R_6_1	38	-62	16	Brainstem	Pontine reticular nucleus, oral and caudal parts (pontis oralis and caudalis)	-1	-37	-32	0.309
	5.32	IPL_R_6_5	52	-52	16	Brainstem	Pontine reticular nucleus, oral and caudal parts (pontis oralis and caudalis)	4	-37	-32	0.07
	4.08		-12	-38	16	Brainstem	Pedunculotegmental nucleus (also called Pedunculopontine nucleus)	-6	-30	-15	0.941
	6.21		-20	-6	16	Brainstem	Pedunculotegmental nucleus (also called Pedunculopontine nucleus)	9	-30	-15	0.923
	6.71	STG_L_6_4	-60	-56	18	Brainstem	Red nucleus	-4	-20	-9	0.342
	5.59	IPL_R_6_5	42	-56	18	Brainstem	Red nucleus	7	-20	-8	0.258
	8.95	Pcun_L_4_4	-10	-54	18	Brainstem	Superior colliculus	-4	-33	-5	0.917
	4.85	IPL_R_6_5	68	-44	18	Brainstem	Superior colliculus	6	-33	-5	0.867
	8.8	IFG_L_6_1	-44	18	18	Brainstem	Substantia nigra	-8	-17	-11	0.445
	3.97		20	24	18	Brainstem	Substantia nigra	11	-17	-12	0.41
	4.46		16	-46	20	Brainstem	Subcoeruleus	8	-39	-37	0.2
	3.75		-16	-42	20	Brainstem	Vestibular nuclei complex	-5	-43	-38	0.045
	3.38		30	-56	22	Brainstem	Vestibular nuclei complex	8	-42	-38	0.25
	7.91	IPL_L_6_4	-60	-50	22	Brainstem	Ventral tegmental area	-4	-18	-11	0.588
	9.56	IPL_L_6_5	-50	-50	22	Brainstem	Ventral tegmental area	7	-18	-11	0.273
	4.73		-30	-50	22	Diencephalon	Lateral geniculate nucleus	-22	-26	-7	0.611
	4.1		22	-18	22	Diencephalon	Lateral geniculate nucleus	25	-25	-6	0.745
	10.04	IPL_L_6_5	-48	-56	24	Diencephalon	Medial geniculate nucleus	-13	-30	-3	1
	8.23	CG_L_7_1	-4	-52	24	Diencephalon	Medial geniculate nucleus	16	-29	-3	1
	4.81	IPL_R_6_5	64	-50	24	Diencephalon	Subthalamic nucleus	12	-14	-7	0.04
	7.82	IPL_L_6_4	-62	-48	24
	7.42	IPL_L_6_4	-60	-42	24
	3.92		18	-40	24
	3.55		-36	-12	24
	10.06	IPL_L_6_5	-50	-58	26
	3.96		20	-38	26
	4.18		28	-28	26
	3.48		-40	-14	26
	9.9	IPL_L_6_5	-52	-60	28
	10.31	IPL_L_6_5	-46	-60	28
	7.35	IPL_R_6_5	58	-58	28
	6.77	IPL_R_6_5	46	-56	28
	4.35		26	-22	28
	3.36	MFG_L_7_2	-32	2	28
	4.91	MFG_L_7_2	-30	14	28
	8.52	CG_L_7_1	-4	-52	30
	4.01		22	-38	30
	7.65	CG_R_7_1	4	-50	32
	4.06		20	-46	32
	5.8	IPL_L_6_5	-40	-70	36
	4	Pcun_R_4_4	18	-44	36
	5.79	IPL_L_6_5	-38	-72	38
	4.68	PrG_L_6_1	-46	-8	38
	4.73	PrG_L_6_1	-50	-6	38
	9.29	Pcun_L_4_4	-8	-46	40
	5.82		-32	14	40
	9.35	Pcun_L_4_4	-10	-44	42
	5.7	IPL_L_6_5	-44	-70	44
	8.38	MFG_L_7_2	-42	8	50
	3.62	MFG_L_7_5	-30	26	50
4873 voxels	6.99	OrG_R_6_4	4	48	-20	Superior Frontal Gyrus	medial area 8	-5	15	54	0.539
	3.29	OrG_R_6_1	10	34	-16	Superior Frontal Gyrus	medial area 8	7	16	54	0.099
	9.47	OrG_R_6_4	0	56	-14	Superior Frontal Gyrus	dorsolateral area 8	-18	24	53	0.245
	4.13	OrG_R_6_1	10	30	-12	Superior Frontal Gyrus	lateral area 9	-11	49	40	0.22
	4.98	OrG_R_6_1	8	28	-8	Superior Frontal Gyrus	lateral area 9	13	48	40	0.039
	5.25	CG_L_7_7	-4	30	-8	Superior Frontal Gyrus	medial area 9	-5	36	38	0.585
	5.26	CG_L_7_7	-4	34	-8	Superior Frontal Gyrus	medial area 9	6	38	35	0.103
	4.67		8	28	-4	Superior Frontal Gyrus	medial area 10	-8	56	15	0.541
	7.68	OrG_L_6_1	-2	58	-4	Superior Frontal Gyrus	medial area 10	8	58	13	0.473
	7.14	OrG_L_6_1	-4	64	-2	Middle Frontal Gyrus	dorsal area 9/46	-27	43	31	0.038
	4.65		10	30	0	Middle Frontal Gyrus	area 46	-28	56	12	0.031
	5.92	SFG_R_7_7	12	56	2	Middle Frontal Gyrus	lateral area10	-26	60	-6	0.016
	4.67	CG_L_7_7	-10	44	8	Middle Frontal Gyrus	lateral area10	25	61	-4	0.006
	6.2	SFG_R_7_7	2	58	10	Orbital Gyrus	medial area 14	-7	54	-7	0.79
	5.85	SFG_L_7_3	-16	58	12	Orbital Gyrus	medial area 14	6	47	-7	0.484
	6	SFG_R_7_7	6	54	14	Orbital Gyrus	lateral area 11	-23	38	-18	0.004
	7.57	SFG_L_7_7	-8	62	16	Orbital Gyrus	medial area 11	-6	52	-19	0.119
	7.48	SFG_L_7_7	-10	54	18	Orbital Gyrus	medial area 11	6	57	-16	0.208
	5.83	SFG_R_7_7	8	54	18	Orbital Gyrus	area 13	-10	18	-19	0.071
	5.91	SFG_R_7_7	8	58	22	Orbital Gyrus	area 13	9	20	-19	0.004
	4.25	SFG_R_7_3	12	46	32	Cingulate Gyrus	rostroventral area 24	5	22	12	0.051
	4.26	SFG_R_7_3	14	44	34	Cingulate Gyrus	pregenual area 32	-6	34	21	0.057
	10	SFG_L_7_3	-10	50	34	Cingulate Gyrus	subgenual area 32	-4	39	-2	0.401
	7.73	SFG_L_7_6	-12	32	38	Cingulate Gyrus	subgenual area 32	5	41	6	0.02
	4.63	SFG_R_7_6	8	48	38
	6.54	SFG_L_7_6	-6	26	42
	7.7	SFG_L_7_3	-16	42	44
	8.21	SFG_L_7_3	-10	44	44
	7.29	SFG_L_7_6	-4	30	52
	6.67	SFG_L_7_1	-6	20	56
	4.43	SFG_R_7_1	6	26	60
	5.91	SFG_L_7_3	-6	26	62
	6.34	SFG_L_7_2	-10	24	64
181 voxels	4.99	PrG_R_6_1	50	-4	38	Precentral Gyrus	area 4(head and face region)	55	-2	33	0.136
	5.35	PrG_R_6_1	58	2	44	Precentral Gyrus	caudal dorsolateral area 6	33	-7	57	0.035
	5.52	PrG_R_6_6	54	4	44	Precentral Gyrus	caudal ventrolateral area 6	51	7	30	0.092
	3.76	PrG_R_6_1	54	-4	50	Postcentral Gyrus	area 1/2/3(upper limb, head and face region)	50	-14	44	0.001
2030 voxels	-4.96	OrG_R_6_3	26	46	-18	Superior Frontal Gyrus	dorsolateral area 8	22	26	51	0.142
	-5.03	OrG_R_6_3	24	50	-16	Superior Frontal Gyrus	dorsolateral area 6	20	4	64	0.041
	-5.17	OrG_R_6_3	30	52	-12	Middle Frontal Gyrus	dorsal area 9/46	30	37	36	0.158
	-8.43	OrG_R_6_6	40	48	-6	Middle Frontal Gyrus	area 46	28	55	17	0.248
	-4.23	MFG_R_7_7	24	54	-2	Middle Frontal Gyrus	ventral area 9/46	42	44	14	0.375
	-7.51	IFG_R_6_2	44	42	6	Middle Frontal Gyrus	ventrolateral area 8	42	27	39	0.212
	-9.33	MFG_R_7_4	40	46	16	Middle Frontal Gyrus	ventrolateral area 6	34	8	54	0.086
	-4.37	MFG_R_7_3	24	44	18	Middle Frontal Gyrus	lateral area10	25	61	-4	0.095
	-9.16	MFG_R_7_4	40	42	20	Inferior Frontal Gyrus	inferior frontal sulcus	48	35	13	0.35
	-7.59	MFG_R_7_5	40	34	28	Inferior Frontal Gyrus	rostral area 45	51	36	-1	0.146
	-4.8	MFG_R_7_5	38	20	48	Orbital Gyrus	orbital area 12/47	40	39	-14	0.202
	-3.56	MFG_R_7_1	28	26	52	Orbital Gyrus	lateral area 11	23	36	-18	0.095
	-4.95	MFG_R_7_6	26	16	58	Orbital Gyrus	lateral area 12/47	42	31	-9	0.071
	-4.82	SFG_R_7_4	24	12	62
409 voxels	-5.3	INS_L_6_4	-38	-8	-4	Inferior Frontal Gyrus	opercular area 44	-39	23	4	0.002
	-7.98	INS_L_6_6	-42	2	2	Precentral Gyrus	area 4(tongue and larynx region)	-52	0	8	0.106
						Insular Gyrus	hypergranular insula	-36	-20	10	0.006
						Insular Gyrus	ventral granular insula	-38	-4	-9	0.237
						Insular Gyrus	dorsal granular insula	-38	-8	8	0.291
						Insular Gyrus	dorsal dysgranular insula	-38	5	5	0.487
						Striatum	globus pallidus	-22	-2	4	0.018
						Striatum	dorsal caudate	-14	2	16	0.008
						Striatum	dorsolateral putamen	-28	-5	2	0.012
1050 voxels	-5.5	INS_R_6_2	34	18	-8	Inferior Frontal Gyrus	dorsal area 44	45	16	25	0.011
	-6.74	INS_R_6_4	38	-2	-6	Inferior Frontal Gyrus	opercular area 44	42	22	3	0.016
	-8.6	INS_R_6_6	40	4	-4	Inferior Frontal Gyrus	ventral area 44	54	14	11	0.359
	-5.67	INS_R_6_3	30	18	2	Orbital Gyrus	lateral area 12/47	42	31	-9	0.022
	-6.63	INS_R_6_6	36	2	4	Precentral Gyrus	area 4(tongue and larynx region)	54	4	9	0.205
	-9.18	IFG_R_6_6	52	10	10	Precentral Gyrus	caudal ventrolateral area 6	51	7	30	0.216
						Insular Gyrus	hypergranular insula	37	-18	8	0.018
						Insular Gyrus	ventral agranular insula	33	14	-13	0.319
						Insular Gyrus	dorsal agranular insula	36	18	1	0.547
						Insular Gyrus	ventral granular insula	39	-2	-9	0.394
						Insular Gyrus	dorsal granular insula	39	-7	8	0.19
						Insular Gyrus	dorsal dysgranular insula	38	5	5	0.644
						Striatum	dorsolateral putamen	29	-3	1	0.037
350 voxels	-5.17	CG_R_7_7	10	36	12	Superior Frontal Gyrus	medial area 9	6	38	35	0.146
	-5.01	CG_R_7_3	10	32	20	Cingulate Gyrus	rostroventral area 24	5	22	12	0.011
	-6.19	SFG_R_7_6	6	40	26	Cingulate Gyrus	pregenual area 32	5	28	27	0.36
						Cingulate Gyrus	subgenual area 32	5	41	6	0.1
455 voxels	-6.68	CG_R_7_1	6	-26	24	Cingulate Gyrus	dorsal area 23	-4	-39	31	0.041
	-6.43		-4	-22	24	Cingulate Gyrus	dorsal area 23	4	-37	32	0.072
	-7.03		-4	-16	24	Cingulate Gyrus	rostroventral area 24	-3	8	25	0.023
	-6.56	CG_L_7_4	-6	-24	26	Cingulate Gyrus	rostroventral area 24	5	22	12	0.011
	-6.45	CG_R_7_6	6	-14	26	Cingulate Gyrus	ventral area 23	-8	-47	10	0.022
						Cingulate Gyrus	ventral area 23	9	-44	11	0.022
						Cingulate Gyrus	caudal area 23	-7	-23	41	0.005
						Cingulate Gyrus	caudal area 23	6	-20	40	0.029
						Thalamus	caudal Temporal thalamus	10	-14	14	0.014
4546 voxels	-7.22	IPL_R_6_6	58	-22	26	Superior Parietal Lobule	rostral area 7	19	-57	65	0.002
	-3.51	Pcun_L_4_3	-18	-70	28	Superior Parietal Lobule	caudal area 7	-15	-71	52	0.084
	-8.6	Pcun_R_4_3	12	-66	40	Superior Parietal Lobule	caudal area 7	19	-69	54	0.38
	-10	IPL_R_6_6	58	-28	40	Superior Parietal Lobule	lateral area 5	35	-42	54	0.608
	-7.81	Pcun_L_4_3	-8	-68	42	Superior Parietal Lobule	postcentral area 7	23	-43	67	0.002
	-12.65	IPL_R_6_3	58	-34	46	Superior Parietal Lobule	intraparietal area 7(hIP3)	31	-54	53	0.608
	-8.88	SPL_R_5_2	12	-68	48	Inferior Parietal Lobule	rostrodorsal area 39(Hip3)	39	-65	44	0.173
	-4.68	SPL_R_5_2	26	-64	50	Inferior Parietal Lobule	rostrodorsal area 40(PFt)	47	-35	45	0.87
	-10.13	IPL_R_6_3	44	-40	50	Inferior Parietal Lobule	caudal area 40(PFm)	57	-44	38	0.464
	-8.79	SPL_R_5_5	36	-50	52	Inferior Parietal Lobule	rostroventral area 40(PFop)	55	-26	26	0.354
	-8.67	SPL_R_5_5	38	-52	54	Precuneus	medial area 7(PEp)	-5	-63	51	0.26
						Precuneus	medial area 7(PEp)	6	-65	51	0.429
						Precuneus	dorsomedial parietooccipital sulcus(PEr)	-12	-67	25	0.213
						Precuneus	dorsomedial parietooccipital sulcus(PEr)	16	-64	25	0.215
						Precuneus	area 31 (Lc1)	-6	-55	34	0.012
						Precuneus	area 31 (Lc1)	6	-54	35	0.007
						Postcentral Gyrus	area 1/2/3(tongue and larynx region)	56	-10	15	0.07
						Postcentral Gyrus	area 2	48	-24	48	0.272
						Occipital Gyrus	medial superior occipital gyrus	-11	-88	31	0.008
						Occipital Gyrus	medial superior occipital gyrus	16	-85	34	0.006
						Occipital Gyrus	lateral superior occipital gyrus	29	-75	36	0.069
1509 voxels	-5.12	PoG_L_4_2	-68	-10	22	Superior Parietal Lobule	caudal area 7	-15	-71	52	0.004
	-5.61	IPL_L_6_6	-58	-20	24	Superior Parietal Lobule	lateral area 5	-33	-47	50	0.261
	-5.43	PoG_L_4_2	-68	-14	26	Superior Parietal Lobule	intraparietal area 7(hIP3)	-27	-59	54	0.21
	-5.1	IPL_L_6_6	-66	-22	28	Inferior Parietal Lobule	rostrodorsal area 39(Hip3)	-38	-61	46	0.016
	-5.6	IPL_L_6_3	-56	-18	28	Inferior Parietal Lobule	rostrodorsal area 40(PFt)	-51	-33	42	0.583
	-5.53	IPL_L_6_3	-56	-28	30	Inferior Parietal Lobule	caudal area 40(PFm)	-56	-49	38	0.037
	-4.07	IPL_L_6_4	-66	-34	38	Inferior Parietal Lobule	rostroventral area 40(PFop)	-53	-31	23	0.13
	-5.06	IPL_L_6_3	-66	-26	38	Postcentral Gyrus	area 1/2/3(upper limb, head and face region)	-50	-16	43	0.024
	-3.93	SPL_L_5_3	-24	-50	40	Postcentral Gyrus	area 1/2/3(tongue and larynx region)	-56	-14	16	0.154
	-3.74	IPL_L_6_4	-64	-36	40	Postcentral Gyrus	area 2	-46	-30	50	0.318
	-4.16	SPL_L_5_5	-28	-56	42
	-4.62	SPL_L_5_3	-32	-46	42
	-3.88	IPL_L_6_4	-62	-40	42
	-4.55	IPL_L_6_3	-40	-38	42
	-5.78	IPL_L_6_3	-50	-32	42
	-4.17	SPL_L_5_5	-28	-58	46
	-7.33	IPL_L_6_3	-60	-30	46
	-3.98	PoG_L_4_3	-42	-38	50
	-5.72	PoG_L_4_3	-54	-28	52
264 voxels	-5.87	CG_R_7_6	8	-24	40	Paracentral Lobule	area1/2/3 (lower limb region)	10	-34	54	0.091
	-6.18	CG_R_7_6	4	-28	44	Cingulate Gyrus	dorsal area 23	4	-37	32	0.01
						Cingulate Gyrus	caudal area 23	6	-20	40	0.342

## Sheet: Parental, Audio
	Cluster maxima		MNI(mm)			Areas in cluster		MNI(mm)
Cluster size	t-value	Location	X	Y	Z	Gyrus	Region	X	Y	Z	% of volume activated
50942 voxels	6.42	CER_R_VIIb	36	-66	-56	Superior Frontal Gyrus	medial area 8	-5	15	54	0.686
	6.08	CER_R_VIIb	30	-66	-52	Superior Frontal Gyrus	medial area 8	7	16	54	0.199
	5.83	CER_R_Crus_II	44	-70	-48	Superior Frontal Gyrus	dorsolateral area 8	-18	24	53	0.513
	5.99	ITG_R_7_3	38	2	-48	Superior Frontal Gyrus	lateral area 9	-11	49	40	0.224
	5.6	ITG_R_7_3	42	4	-48	Superior Frontal Gyrus	lateral area 9	13	48	40	0.054
	6.54	CER_R_VIIb	26	-64	-46	Superior Frontal Gyrus	dorsolateral area 6	-18	-1	65	0.005
	5.92	CER_R_X	18	-44	-46	Superior Frontal Gyrus	medial area 9	-5	36	38	0.723
	4.91	MTG_R_4_2	40	12	-46	Superior Frontal Gyrus	medial area 9	6	38	35	0.081
	5.01	CER_V_VIIIb	0	-66	-44	Superior Frontal Gyrus	medial area 10	-8	56	15	0.511
	3.36	CER_L_Crus_II	-26	-64	-44	Superior Frontal Gyrus	medial area 10	8	58	13	0.303
	3.51	CER_L_VIIIa	-28	-60	-44	Middle Frontal Gyrus	dorsal area 9/46	-27	43	31	0.072
	9.37	CER_L_IX	-8	-50	-44	Middle Frontal Gyrus	inferior frontal junction	-42	13	36	0.796
	5.28	CER_L_X	-22	-42	-44	Middle Frontal Gyrus	inferior frontal junction	42	11	39	0.006
	10.73	ITG_L_7_3	-40	4	-44	Middle Frontal Gyrus	area 46	-28	56	12	0.022
	5.78	ITG_R_7_3	42	6	-44	Middle Frontal Gyrus	ventral area 9/46	-41	41	16	0.004
	3.83	CER_L_Crus_II	-16	-90	-42	Middle Frontal Gyrus	ventrolateral area 8	-33	23	45	0.411
	3.88		24	-44	-42	Middle Frontal Gyrus	ventrolateral area 6	-32	4	55	0.462
	11.05	CER_R_IX	6	-56	-40	Middle Frontal Gyrus	lateral area10	-26	60	-6	0.03
	4.03		22	-40	-40	Middle Frontal Gyrus	lateral area10	25	61	-4	0.005
	4.97	PnO_PnC_l	0	-36	-40	Inferior Frontal Gyrus	dorsal area 44	-46	13	24	0.878
	5.06	PnO_PnC_r	4	-36	-40	Inferior Frontal Gyrus	dorsal area 44	45	16	25	0.037
	5.26		-4	-34	-40	Inferior Frontal Gyrus	inferior frontal sulcus	-47	32	14	0.521
	9.3	MTG_L_4_2	-44	14	-40	Inferior Frontal Gyrus	inferior frontal sulcus	48	35	13	0.025
	10.5	CER_R_Crus_II	20	-84	-38	Inferior Frontal Gyrus	caudal area 45	-53	23	11	0.891
	7.78	CER_R_Crus_I	30	-68	-38	Inferior Frontal Gyrus	caudal area 45	54	24	12	0.417
	4.93	CER_R_Crus_I	44	-60	-38	Inferior Frontal Gyrus	rostral area 45	-49	36	-3	0.682
	3.79		-28	-50	-38	Inferior Frontal Gyrus	rostral area 45	51	36	-1	0.301
	6.21	ITG_L_7_3	-40	-8	-38	Inferior Frontal Gyrus	opercular area 44	-39	23	4	0.682
	4.96	ITG_R_7_1	40	-8	-38	Inferior Frontal Gyrus	opercular area 44	42	22	3	0.205
	6.78	ITG_L_7_3	-42	-4	-38	Inferior Frontal Gyrus	ventral area 44	-52	13	6	0.525
	8.79	ITG_L_7_3	-44	4	-38	Inferior Frontal Gyrus	ventral area 44	54	14	11	0.007
	9.4	CER_R_Crus_I	28	-80	-36	Orbital Gyrus	medial area 14	-7	54	-7	0.67
	10.35	CER_R_Crus_I	36	-80	-36	Orbital Gyrus	medial area 14	6	47	-7	0.276
	5.26	CER_L_Crus_I	-34	-78	-36	Orbital Gyrus	orbital area 12/47	-36	33	-16	0.491
	8.66	CER_R_Crus_I	40	-72	-36	Orbital Gyrus	orbital area 12/47	40	39	-14	0.132
	5.69		18	-38	-36	Orbital Gyrus	lateral area 11	-23	38	-18	0.026
	4.11		-8	-28	-36	Orbital Gyrus	lateral area 11	23	36	-18	0.055
	5.1	ITG_R_7_1	42	-10	-36	Orbital Gyrus	medial area 11	-6	52	-19	0.097
	3.61	FuG_R_3_1	34	-8	-36	Orbital Gyrus	medial area 11	6	57	-16	0.16
	12	CER_R_Crus_II	16	-88	-34	Orbital Gyrus	area 13	-10	18	-19	0.085
	9.41	CER_R_Crus_I	28	-86	-34	Orbital Gyrus	area 13	9	20	-19	0.014
	8.86	CER_L_Crus_I	-22	-80	-34	Orbital Gyrus	lateral area 12/47	-41	32	-9	0.627
	3.79	PnO_PnC_l	0	-34	-34	Orbital Gyrus	lateral area 12/47	42	31	-9	0.194
	8.84	MTG_R_4_2	42	12	-34	Precentral Gyrus	caudal dorsolateral area 6	-32	-9	58	0.08
	5.53	CER_V_VIIIa	2	-66	-32	Precentral Gyrus	area 4(tongue and larynx region)	-52	0	8	0.076
	6.05	CER_R_Crus_I	28	-64	-32	Precentral Gyrus	area 4(tongue and larynx region)	54	4	9	0.017
	4.12		-18	-42	-32	Precentral Gyrus	caudal ventrolateral area 6	-49	5	30	0.301
	3.83	PnO_PnC_r	2	-36	-32	Superior Temporal Gyrus	medial area 38	-32	14	-34	0.085
	6.92	ITG_L_7_1	-40	-12	-32	Superior Temporal Gyrus	medial area 38	31	15	-34	0.231
	3.4	STG_L_6_1	-32	10	-32	Superior Temporal Gyrus	area 41/42	-54	-32	12	0.996
	5.84	CER_V_VIIIa	0	-60	-30	Superior Temporal Gyrus	area 41/42	54	-24	11	0.916
	4.25	LC_l	-6	-40	-30	Superior Temporal Gyrus	TE1.0 and TE1.2	-50	-11	1	0.866
	3.85	LDTg_CGPn_r	4	-38	-30	Superior Temporal Gyrus	TE1.0 and TE1.2	51	-4	-1	0.72
	5.05	CER_R_I-IV	16	-38	-30	Superior Temporal Gyrus	caudal area 22	-62	-33	7	0.954
	4.65	CER_L_V	-24	-34	-30	Superior Temporal Gyrus	caudal area 22	66	-20	6	0.868
	3.52		10	-32	-30	Superior Temporal Gyrus	lateral area 38	-45	11	-20	0.423
	5.27	FuG_R_3_1	44	-18	-30	Superior Temporal Gyrus	lateral area 38	47	12	-20	0.613
	8.06	MTG_R_4_2	62	-2	-30	Superior Temporal Gyrus	rostral area 22	-55	-3	-10	0.98
	5.87	CER_L_Crus_I	-26	-86	-28	Superior Temporal Gyrus	rostral area 22	56	-12	-5	0.954
	8.07	CER_R_Crus_I	26	-78	-28	Middle Temporal Gyrus	caudal area 21	-65	-30	-12	0.553
	6.78	CER_R_Crus_I	36	-64	-28	Middle Temporal Gyrus	caudal area 21	65	-29	-13	0.207
	6.64	CER_R_VI	30	-60	-28	Middle Temporal Gyrus	rostral area 21	-53	2	-30	0.846
	4.44	CER_R_I-IV	12	-36	-28	Middle Temporal Gyrus	rostral area 21	51	6	-32	0.744
	13.2	MTG_L_4_2	-50	8	-28	Middle Temporal Gyrus	dorsolateral area37	-59	-58	4	0.288
	3.92	STG_L_6_1	-30	8	-28	Middle Temporal Gyrus	dorsolateral area37	60	-53	3	0.114
	4.21	STG_R_6_1	28	8	-28	Middle Temporal Gyrus	anterior superior temporal sulcus	-58	-20	-9	0.928
	5.89	MTG_R_4_2	60	12	-28	Middle Temporal Gyrus	anterior superior temporal sulcus	58	-16	-10	0.963
	8.16	CER_R_Crus_I	20	-72	-26	Inferior Temporal Gyrus	intermediate ventral area 20	-45	-26	-27	0.258
	5.18	CER_L_VI	-16	-68	-26	Inferior Temporal Gyrus	intermediate ventral area 20	46	-14	-33	0.337
	4.82	CER_L_V	-22	-38	-26	Inferior Temporal Gyrus	extreme lateroventral area37	-51	-57	-15	0.083
	5	CER_L_I-IV	-18	-38	-26	Inferior Temporal Gyrus	extreme lateroventral area37	53	-52	-18	0.031
	4.48	LPB_l	-6	-38	-26	Inferior Temporal Gyrus	rostral area 20	-43	-2	-41	0.258
	3.82	CER_R_V	24	-36	-26	Inferior Temporal Gyrus	rostral area 20	40	0	-43	0.213
	4.68	CER_L_I-IV	-14	-32	-26	Inferior Temporal Gyrus	intermediate lateral area 20	-56	-16	-28	0.595
	5.8	FuG_L_3_1	-40	-14	-26	Inferior Temporal Gyrus	intermediate lateral area 20	55	-11	-32	0.134
	5.47	ITG_R_7_1	44	-14	-26	Inferior Temporal Gyrus	caudolateral of area 20	-59	-42	-16	0.024
	6.85	ITG_R_7_1	44	-10	-26	Inferior Temporal Gyrus	caudoventral of area 20	-55	-31	-27	0.039
	8.41	Hipp_L_2_1	-28	-6	-26	Inferior Temporal Gyrus	caudoventral of area 20	54	-31	-26	0.01
	3.86		68	-2	-26	Fusiform Gyrus	rostroventral area 20	-33	-16	-32	0.28
	5.52	STG_R_6_5	42	6	-26	Fusiform Gyrus	rostroventral area 20	33	-15	-34	0.203
	11.5	MTG_R_4_2	54	12	-26	Fusiform Gyrus	medioventral area37	-31	-64	-14	0.007
	8.72	STG_R_6_5	48	18	-26	Fusiform Gyrus	lateroventral area37	-42	-51	-17	0.18
	8.89	STG_L_6_5	-46	20	-26	Fusiform Gyrus	lateroventral area37	43	-49	-19	0.071
	6.85	CER_R_Crus_I	20	-84	-24	Parahippocampal Gyrus	rostral area 35/36	-27	-7	-34	0.153
	7.12	CER_R_Crus_I	30	-84	-24	Parahippocampal Gyrus	rostral area 35/36	28	-8	-33	0.152
	4.82	CER_L_Crus_I	-20	-80	-24	Parahippocampal Gyrus	caudal area 35/36	-25	-25	-26	0.327
	3.3	CER_L_Crus_I	-40	-66	-24	Parahippocampal Gyrus	caudal area 35/36	26	-23	-27	0.195
	6.82	CER_L_VI	-20	-60	-24	Parahippocampal Gyrus	area TL (lateral PPHC, posterior parahippocampal gyrus)	-28	-32	-18	0.791
	4.45	CER_R_Crus_I	50	-60	-24	Parahippocampal Gyrus	area TL (lateral PPHC, posterior parahippocampal gyrus)	30	-30	-18	0.679
	3.88	FuG_R_3_3	46	-54	-24	Parahippocampal Gyrus	area 28/34 (EC, entorhinal cortex)	-19	-12	-30	0.084
	3.92	FuG_R_3_3	48	-50	-24	Parahippocampal Gyrus	area 28/34 (EC, entorhinal cortex)	19	-10	-30	0.058
	4.9	FuG_L_3_3	-38	-44	-24	Parahippocampal Gyrus	area TH (medial PPHC)	-17	-39	-10	0.257
	4.49	CER_L_I-IV	0	-44	-24	Parahippocampal Gyrus	area TH (medial PPHC)	19	-36	-11	0.172
	4.72		-12	-30	-24	Posterior Superior Temporal Sulcus	rostroposterior superior temporal sulcus	-54	-40	4	1
	5.48		-8	-30	-24	Posterior Superior Temporal Sulcus	rostroposterior superior temporal sulcus	53	-37	3	0.989
	5.73		-4	-30	-24	Posterior Superior Temporal Sulcus	caudoposterior superior temporal sulcus	-52	-50	11	0.997
	4.45	PhG_R_6_2	24	-28	-24	Posterior Superior Temporal Sulcus	caudoposterior superior temporal sulcus	57	-40	12	0.679
	8.11	ITG_L_7_1	-46	-20	-24	Inferior Parietal Lobule	caudal area 39(PGp)	-34	-80	29	0.188
	5.38	FuG_R_3_1	42	-16	-24	Inferior Parietal Lobule	caudal area 39(PGp)	45	-71	20	0.115
	4.62	OrG_L_6_5	-28	12	-24	Inferior Parietal Lobule	rostrodorsal area 39(Hip3)	-38	-61	46	0.314
	4.12	OrG_R_6_3	30	18	-24	Inferior Parietal Lobule	rostrodorsal area 39(Hip3)	39	-65	44	0.031
	7.94	CER_R_Crus_I	12	-86	-22	Inferior Parietal Lobule	caudal area 40(PFm)	-56	-49	38	0.314
	4.57	CER_L_VI	-14	-74	-22	Inferior Parietal Lobule	caudal area 40(PFm)	57	-44	38	0.012
	4.3	FuG_R_3_3	48	-58	-22	Inferior Parietal Lobule	rostroventral area 39(PGa)	-47	-65	26	0.728
	3.38	CER_L_V	-18	-50	-22	Inferior Parietal Lobule	rostroventral area 39(PGa)	53	-54	25	0.511
	4.99	CER_L_I-IV	0	-48	-22	Inferior Parietal Lobule	rostroventral area 40(PFop)	-53	-31	23	0.428
	4.04	FuG_R_3_3	42	-46	-22	Inferior Parietal Lobule	rostroventral area 40(PFop)	55	-26	26	0.125
	4.6	CER_L_I-IV	-4	-42	-22	Precuneus	medial area 7(PEp)	-5	-63	51	0.002
	6.01		0	-28	-22	Precuneus	medial area 5(PEm)	-8	-47	57	0.079
	4.52		-12	-26	-22	Precuneus	dorsomedial parietooccipital sulcus(PEr)	-12	-67	25	0.189
	4.31	PhG_R_6_2	26	-26	-22	Precuneus	dorsomedial parietooccipital sulcus(PEr)	16	-64	25	0.154
	6.63	FuG_L_3_1	-40	-22	-22	Precuneus	area 31 (Lc1)	-6	-55	34	0.691
	5.3	FuG_R_3_1	42	-22	-22	Precuneus	area 31 (Lc1)	6	-54	35	0.364
	9.13	Amyg_R_2_2	32	-6	-22	Postcentral Gyrus	area 1/2/3(tongue and larynx region)	-56	-14	16	0.242
	13.96	MTG_L_4_2	-52	6	-22	Postcentral Gyrus	area 1/2/3(tongue and larynx region)	56	-10	15	0.209
	5.31	OrG_L_6_2	-30	18	-22	Insular Gyrus	hypergranular insula	-36	-20	10	0.699
	3.51	OrG_R_6_3	30	22	-22	Insular Gyrus	hypergranular insula	37	-18	8	0.75
	4.51	ITG_L_7_2	-50	-62	-20	Insular Gyrus	ventral agranular insula	-32	14	-13	0.23
	4.28	CER_R_VI	12	-62	-20	Insular Gyrus	ventral agranular insula	33	14	-13	0.024
	5.12	CER_L_VI	-12	-60	-20	Insular Gyrus	dorsal agranular insula	-34	18	1	0.067
	4.89	CER_L_V	-2	-56	-20	Insular Gyrus	ventral granular insula	-38	-4	-9	0.048
	6.7	PhG_L_6_3	-26	-30	-20	Insular Gyrus	ventral granular insula	39	-2	-9	0.046
	6.62	FuG_L_3_1	-38	-26	-20	Insular Gyrus	dorsal granular insula	-38	-8	8	0.028
	3.75		4	-20	-20	Insular Gyrus	dorsal granular insula	39	-7	8	0.036
	5	Hipp_R_2_2	38	-18	-20	Cingulate Gyrus	dorsal area 23	-4	-39	31	0.684
	7.67	Hipp_R_2_1	16	-8	-20	Cingulate Gyrus	dorsal area 23	4	-37	32	0.346
	12.89	STG_R_6_5	54	6	-20	Cingulate Gyrus	rostroventral area 24	5	22	12	0.042
	4.44	INS_L_6_2	-26	10	-20	Cingulate Gyrus	pregenual area 32	-6	34	21	0.063
	9.92	OrG_L_6_2	-42	24	-20	Cingulate Gyrus	ventral area 23	-8	-47	10	0.868
	5.27	OrG_R_6_2	36	32	-20	Cingulate Gyrus	ventral area 23	9	-44	11	0.57
	7.71	OrG_L_6_4	-2	46	-20	Cingulate Gyrus	caudodorsal area 24	-5	7	37	0.003
	3.55	ITG_R_7_2	54	-64	-18	Cingulate Gyrus	caudal area 23	-7	-23	41	0.018
	6.94	PhG_L_6_3	-26	-34	-18	Cingulate Gyrus	subgenual area 32	-4	39	-2	0.27
	9.17	Hipp_R_2_1	24	-12	-18	Cingulate Gyrus	subgenual area 32	5	41	6	0.012
	15.46	MTG_L_4_4	-50	-8	-18	Cuneus	caudal lingual gyrus	10	-85	-9	0.123
	12.8	MTG_R_4_4	56	4	-18	Cuneus	rostral cuneus gyrus	7	-76	11	0.002
	3.75	CER_R_VI	12	-70	-16	Cuneus	ventomeial parietooccipital sulcus	-13	-68	12	0.016
	5.85	FuG_L_3_3	-40	-42	-16	Cuneus	ventomeial parietooccipital sulcus	15	-63	12	0.054
	4.32	FuG_R_3_3	42	-42	-16	Occipital Gyrus	inferior occipital gyrus	-30	-88	-12	0.005
	5.99	PhG_R_6_3	24	-32	-16	Occipital Gyrus	inferior occipital gyrus	32	-85	-12	0.031
	5.66	SN_l	-10	-18	-16	Amygdala	medial amyg	-19	-2	-20	0.329
	11.63	Hipp_L_2_1	-26	-14	-16	Amygdala	medial amyg	19	-2	-19	0.35
	15.39	STG_L_6_6	-52	-6	-16	Amygdala	lateral amyg	-27	-4	-20	0.977
	12.89	MTG_R_4_4	58	-2	-16	Amygdala	lateral amyg	28	-3	-20	0.739
	15.13	STG_L_6_6	-54	6	-16	Hippocampus	rostral hipp	-22	-14	-19	0.732
	4.14	OrG_R_6_5	24	14	-16	Hippocampus	rostral hipp	22	-12	-20	0.737
	4.58	INS_L_6_2	-26	16	-16	Hippocampus	caudal hipp	-28	-30	-10	0.603
	5.28	OrG_R_6_3	30	30	-16	Hippocampus	caudal hipp	29	-27	-10	0.483
	5.57	OrG_R_6_2	44	30	-16	Striatum	ventral caudate	-12	14	0	0.387
	4.11	OrG_L_6_5	-4	34	-16	Striatum	ventral caudate	15	14	-2	0.451
	9.18	OrG_L_6_4	-2	56	-16	Striatum	globus pallidus	-22	-2	4	0.537
	6.89	PhG_L_6_3	-24	-36	-14	Striatum	globus pallidus	22	-2	3	0.361
	5.32	PTg_l	-6	-30	-14	Striatum	nucleus accumbens	-17	3	-9	0.37
	4.67	VTA_PBP_l	0	-18	-14	Striatum	nucleus accumbens	15	8	-9	0.237
	5.09	SN_l	-4	-16	-14	Striatum	ventromedial putamen	-23	7	-4	0.885
	12.18	OrG_L_6_6	-48	26	-14	Striatum	ventromedial putamen	22	8	-1	0.791
	3.89	OrG_L_6_1	-10	38	-14	Striatum	dorsal caudate	-14	2	16	0.266
	3.84	Cun_R_5_1	12	-88	-12	Striatum	dorsal caudate	14	5	14	0.306
	4.16	CER_L_V	-4	-56	-12	Striatum	dorsolateral putamen	-28	-5	2	0.338
	13.87	MTG_L_4_4	-52	-14	-12	Striatum	dorsolateral putamen	29	-3	1	0.151
	11.25	Str_L_6_3	-30	-14	-12	Thalamus	medial Pre-frontal thalamus	-7	-12	5	0.713
	5.34	SN_r	8	-10	-12	Thalamus	medial Pre-frontal thalamus	7	-11	6	0.396
	15.43	MTG_L_4_4	-56	-8	-12	Thalamus	pre-motor thalamus	-18	-13	3	0.073
	15.46	STG_L_6_6	-56	0	-12	Thalamus	pre-motor thalamus	12	-14	1	0.061
	4.42	CER_L_V	-2	-58	-10	Thalamus	sensory thalamus	-18	-23	4	0.077
	5.52	Hipp_L_2_2	-32	-34	-10	Thalamus	sensory thalamus	18	-22	3	0.067
	10.81	SN_r	14	-28	-10	Thalamus	rostral Temporal thalamus	-7	-14	7	0.587
	13.12	MTG_R_4_4	54	-14	-10	Thalamus	rostral Temporal thalamus	3	-13	5	0.525
	5.64	OrG_L_6_6	-26	26	-10	Thalamus	posterior parietal thalamus	-16	-24	6	0.257
	4.54	CG_L_7_7	-2	30	-10	Thalamus	posterior parietal thalamus	15	-25	6	0.12
	10.01	SN_l	-14	-28	-8	Thalamus	occipital thalamus	-15	-28	4	0.354
	5.67	SN_l	-4	-6	-8	Thalamus	occipital thalamus	13	-27	8	0.03
	12.62	MTG_R_4_4	56	-6	-8	Thalamus	caudal Temporal thalamus	-12	-22	13	0.184
	8.22	Str_L_6_4	-30	6	-8	Thalamus	caudal Temporal thalamus	10	-14	14	0.102
	5.1	CG_R_7_2	6	28	-8	Thalamus	lateral Pre-frontal thalamus	-11	-14	2	0.29
	15.05	STG_L_6_6	-58	-6	-6	Thalamus	lateral Pre-frontal thalamus	13	-16	7	0.015
	6.99	Str_R_6_4	26	8	-6	Cerebellum	Left I-IV	-7	-44	-17	0.277
	6.34	Str_L_6_4	-22	0	-4	Cerebellum	Right I-IV	10	-43	-19	0.117
	8.62		6	0	-4	Cerebellum	Left V	-14	-49	-19	0.277
	4.24	CG_L_7_7	-4	30	-4	Cerebellum	Right V	14	-51	-19	0.044
	4.65	OrG_R_6_4	10	64	-4	Cerebellum	Left VI	-23	-58	-25	0.288
	4.59		6	-40	-2	Cerebellum	Vermis VI	1	-70	-21	0.277
	5.57	mRt_l	-2	-28	-2	Cerebellum	Right VI	24	-58	-25	0.395
	13.11	STG_L_6_3	-50	-14	-2	Cerebellum	Left Crus I	-37	-68	-32	0.233
	16.37	STG_R_6_3	50	-14	-2	Cerebellum	Right Crus I	38	-66	-32	0.593
	6.17	Str_L_6_1	-6	2	-2	Cerebellum	Left Crus II	-26	-75	-42	0.172
	4.46	Str_L_6_4	-22	20	-2	Cerebellum	Vermis Crus II	1	-74	-32	0.014
	10.23	IFG_L_6_4	-52	26	-2	Cerebellum	Right Crus II	26	-75	-41	0.541
	14.83	pSTS_L_2_1	-54	-36	0	Cerebellum	Left VIIb	-25	-66	-50	0.01
	7.59	Tha_L_8_6	-6	-36	0	Cerebellum	Vermis VIIb	1	-68	-32	0.182
	16.51	MTG_L_4_4	-62	-30	0	Cerebellum	Right VIIb	28	-65	-51	0.277
	14.27	STG_R_6_6	54	-30	0	Cerebellum	Left VIIIa	-24	-58	-53	0.002
	19.57	STG_L_6_4	-54	-24	0	Cerebellum	Vermis VIIIa	1	-66	-37	0.71
	16.64	STG_R_6_3	46	-16	0	Cerebellum	Right VIIIa	26	-57	-54	0.015
	15.73	STG_R_6_2	52	-16	0	Cerebellum	Left VIIIb	-17	-51	-56	0.003
	16.46	STG_R_6_6	60	-14	0	Cerebellum	Vermis VIIIb	1	-63	-42	0.892
	8.22	IFG_R_6_4	54	26	0	Cerebellum	Left IX	-6	-54	-49	0.322
	5.95	IFG_R_6_5	44	30	0	Cerebellum	Vermis IX	0	-55	-37	0.931
	6.74	OrG_L_6_1	-10	66	0	Cerebellum	Right IX	8	-54	-49	0.396
	14.94	pSTS_L_2_1	-56	-38	2	Cerebellum	Left X	-21	-37	-46	0.07
	14.02	STG_R_6_3	42	-24	2	Cerebellum	Vermis X	1	-47	-36	0.2
	18.29	STG_L_6_4	-62	-22	2	Cerebellum	Right X	22	-37	-46	0.053
	16.24	STG_R_6_6	56	-22	2	Brainstem	Cuneiform nucleus	-2	-34	-9	0.412
	15.84	STG_R_6_2	50	-18	2	Brainstem	Cuneiform nucleus	5	-34	-9	0.75
	17.62	STG_L_6_3	-60	-14	2	Brainstem	Inferior colliculus	-4	-37	-11	0.05
	7.21	Tha_L_8_1	-6	-2	2	Brainstem	Inferior colliculus	6	-37	-10	0.103
	8.85	CG_L_7_4	-14	-50	4	Brainstem	Isthmic reticular formation	-5	-30	-9	0.667
	7.47	CG_L_7_4	-4	-44	4	Brainstem	Isthmic reticular formation	8	-29	-9	1
	15.78	STG_R_6_2	48	-22	4	Brainstem	Locus coeruleus	-2	-38	-24	0.25
	4.09	CG_L_7_7	-2	50	4	Brainstem	Laterodorsal tegmental nucleus	-1	-40	-32	0.038
	6.27	CG_R_7_4	16	-46	6	Brainstem	Laterodorsal tegmental nucleus	4	-40	-31	0.134
	6.89	STG_R_6_4	72	-30	6	Brainstem	Lateral parabrachial nucleus	-6	-39	-22	0.647
	17.6	STG_L_6_3	-48	-24	6	Brainstem	Microcellular tegmental nucleus â€“ prabigeminal nucleus	-7	-33	-10	0.455
	7.48	Tha_L_8_4	-2	-8	6	Brainstem	Microcellular tegmental nucleus â€“ prabigeminal nucleus	9	-32	-10	0.571
	7.43	Str_R_6_2	20	8	6	Brainstem	Medial parabrachial nucleus	-4	-38	-25	0.714
	15.78	STG_L_6_2	-44	-28	8	Brainstem	Mesencephalic reticular formation	-6	-25	-5	0.815
	15.67	STG_R_6_2	46	-24	8	Brainstem	Mesencephalic reticular formation	10	-25	-5	0.526
	4.58	Str_L_6_2	-22	-2	8	Brainstem	Periaqueductal gray	1	-33	-10	0.123
	8.94	Str_L_6_5	-16	8	8	Brainstem	Parvocellular reticular nucleus Alpha part	-6	-40	-42	0.278
	4	MTG_R_4_3	62	-50	10	Brainstem	Parvocellular reticular nucleus Alpha part	9	-39	-42	0.583
	6.68	pSTS_R_2_2	70	-40	10	Brainstem	Paramedian nucleus	1	-32	-21	0.3
	3.61	Str_R_6_2	26	-14	10	Brainstem	Pontine reticular nucleus, oral and caudal parts (pontis oralis and caudalis)	-1	-37	-32	0.164
	7.31	pSTS_L_2_2	-44	-50	12	Brainstem	Pontine reticular nucleus, oral and caudal parts (pontis oralis and caudalis)	4	-37	-32	0.352
	3.33		-6	-32	12	Brainstem	Pedunculotegmental nucleus (also called Pedunculopontine nucleus)	-6	-30	-15	0.882
	13.98	STG_L_6_3	-36	-30	12	Brainstem	Pedunculotegmental nucleus (also called Pedunculopontine nucleus)	9	-30	-15	0.462
	7.77	Tha_L_8_1	-14	-4	12	Brainstem	Red nucleus	-4	-20	-9	0.203
	12.03	IFG_L_6_3	-54	26	12	Brainstem	Red nucleus	7	-20	-8	0.061
	8.83	Pcun_R_4_4	6	-54	14	Brainstem	Superior colliculus	-4	-33	-5	1
	9.95	STG_L_6_2	-54	-32	14	Brainstem	Superior colliculus	6	-33	-5	0.933
	4.3		20	-6	14	Brainstem	Superior medullary reticular formation	-3	-42	-47	0.143
	3.89		22	22	14	Brainstem	Superior medullary reticular formation	7	-42	-47	0.9
	5.38		44	22	14	Brainstem	Substantia nigra	-8	-17	-11	0.385
	11.53	Pcun_L_4_3	-6	-56	16	Brainstem	Substantia nigra	11	-17	-12	0.367
	4.79	IPL_R_6_5	42	-52	16	Brainstem	Subcoeruleus	-5	-39	-36	0.25
	3.89	IPL_R_6_5	64	-52	16	Brainstem	Subcoeruleus	8	-39	-37	0.3
	3.6		26	16	16	Brainstem	Vestibular nuclei complex	8	-42	-38	0.562
	3.51		30	16	16	Brainstem	Viscero-sensory-motor nuclei complex	4	-45	-53	0.083
	10.69	IFG_L_6_3	-54	20	16	Brainstem	Ventral tegmental area	-4	-18	-11	0.294
	3.58		24	20	16	Brainstem	Ventral tegmental area	7	-18	-11	0.136
	8.12	SFG_L_7_7	-8	62	16	Diencephalon	Lateral geniculate nucleus	-22	-26	-7	0.778
	4.86		-28	-10	18	Diencephalon	Lateral geniculate nucleus	25	-25	-6	0.723
	3.98		-24	12	18	Diencephalon	Medial geniculate nucleus	-13	-30	-3	1
	8.42	IFG_L_6_1	-38	18	18	Diencephalon	Medial geniculate nucleus	16	-29	-3	1
	6.07	SFG_R_7_7	8	54	18	Diencephalon	Subthalamic nucleus	-8	-13	-7	0.05
	7.38	IPL_L_6_5	-60	-58	20	Diencephalon	Subthalamic nucleus	12	-14	-7	0.12
	3.48		18	18	20
	7.42	IPL_L_6_4	-60	-50	22
	4.78		-34	4	22
	3.91		-22	12	22
	3.76		-18	26	22
	6.6	IPL_R_6_5	58	-60	24
	11.99	IPL_L_6_5	-52	-58	24
	11.3	CG_L_7_1	-4	-52	24
	4.41		18	-42	24
	3.55		38	-4	24
	4.14	Str_R_6_5	18	0	24
	3.8		-22	16	24
	4.19		-18	16	24
	5.9	SFG_R_7_7	8	54	24
	10.69	SFG_L_7_3	-10	56	24
	4.02		28	-32	26
	3.59		36	-2	26
	3.54		42	-2	26
	3.65		28	4	26
	7.1	IFG_L_6_1	-48	16	26
	4.12		-20	20	26
	4.25	SFG_L_7_7	-14	32	26
	6.75	IPL_R_6_5	48	-58	28
	4.03		26	-34	28
	4.13		-14	-32	28
	3.8		24	2	28
	4.2		26	10	28
	4.38		-22	16	28
	3.9		32	0	30
	11.53	SFG_L_7_7	-8	48	30
	5.49	IPL_R_6_5	54	-66	32
	4.97		22	-38	32
	4.23	MFG_L_7_2	-32	0	32
	3.98		26	10	32
	6.02	MFG_L_7_2	-36	12	32
	4.32		20	14	32
	10.16	IPL_L_6_5	-48	-68	34
	5.42	IPL_R_6_1	52	-68	34
	4.18		-32	-4	34
	5.75		-28	10	34
	5.94	MFG_L_7_2	-32	12	34
	8.52	IPL_L_6_5	-40	-70	36
	3.34		-30	-8	36
	3.94		30	-2	36
	6.25		-14	26	36
	4.05	SFG_R_7_3	14	42	36
	4.07	SFG_R_7_3	14	46	36
	4.31	SFG_R_7_3	10	50	36
	5.34	IPL_R_6_2	50	-68	38
	3.86	PrG_L_6_6	-48	-4	38
	3.77	PrG_L_6_6	-44	-4	38
	4.84		-18	16	38
	6.38		-16	20	38
	7.77	SFG_L_7_6	-10	38	38
	4.01	SFG_R_7_3	12	48	38
	4.75	IPL_R_6_2	48	-70	40
	9.31	Pcun_L_4_4	-10	-46	40
	3.71	MFG_R_7_2	34	4	40
	12	SFG_L_7_6	-6	46	40
	6.57	SFG_L_7_6	-6	26	42
	4.05	SFG_R_7_3	10	38	44
	8.62	IPL_L_6_5	-40	-72	46
	8.85	MFG_L_7_2	-34	10	46
	6.07	MFG_L_7_5	-38	18	46
	9.39	SFG_L_7_6	-10	32	46
	8.87	MFG_L_7_2	-40	8	48
	9.48	SFG_L_7_2	-12	34	48
	6.1	MFG_L_7_5	-34	20	50
	9.16	SFG_L_7_6	-6	30	50
	8.48	SFG_L_7_1	-6	16	52
	9.32	SFG_L_7_1	-4	20	56
	4.47	SFG_R_7_1	6	24	60
319 voxels	4.18	PoG_R_4_1	48	-10	36	Middle Frontal Gyrus	inferior frontal junction	42	11	39	0.002
	4.18	PoG_R_4_1	46	-12	38	Precentral Gyrus	area 4(head and face region)	55	-2	33	0.314
	6.07	PrG_R_6_1	58	0	40	Precentral Gyrus	caudal dorsolateral area 6	33	-7	57	0.024
	3.69	PrG_R_6_1	56	-6	52	Precentral Gyrus	caudal ventrolateral area 6	51	7	30	0.098
						Postcentral Gyrus	area 1/2/3(upper limb, head and face region)	50	-14	44	0.042
1962 voxels	-4.25	OrG_R_6_3	18	40	-18	Middle Frontal Gyrus	dorsal area 9/46	30	37	36	0.128
	-6.58	OrG_R_6_3	22	52	-16	Middle Frontal Gyrus	inferior frontal junction	42	11	39	0.015
	-5.03	OrG_R_6_3	30	50	-12	Middle Frontal Gyrus	area 46	28	55	17	0.256
	-8.81	OrG_R_6_6	40	50	-4	Middle Frontal Gyrus	ventral area 9/46	42	44	14	0.349
	-5.35	MFG_R_7_7	26	56	-2	Middle Frontal Gyrus	ventrolateral area 8	42	27	39	0.23
	-8.08	MFG_R_7_4	38	48	6	Middle Frontal Gyrus	lateral area10	25	61	-4	0.138
	-8.27	MFG_R_7_4	40	42	18	Inferior Frontal Gyrus	inferior frontal sulcus	48	35	13	0.238
	-4.77	MFG_R_7_3	26	46	20	Inferior Frontal Gyrus	rostral area 45	51	36	-1	0.129
	-8.03	MFG_R_7_4	42	40	22	Orbital Gyrus	orbital area 12/47	40	39	-14	0.222
	-8.14	MFG_R_7_4	40	36	24	Orbital Gyrus	lateral area 11	23	36	-18	0.171
	-8.15	MFG_R_7_5	40	34	28	Orbital Gyrus	lateral area 12/47	42	31	-9	0.077
	-4.74	MFG_R_7_5	42	20	44
	-3.92	MFG_R_7_5	38	24	44
	-4.89	MFG_R_7_5	38	20	48
164 voxels	-5.89	ITG_R_7_6	58	-48	-8	Middle Temporal Gyrus	dorsolateral area37	60	-53	3	0.017
						Inferior Temporal Gyrus	extreme lateroventral area37	53	-52	-18	0.099
						Inferior Temporal Gyrus	ventrolateral area 37	54	-57	-8	0.193
						Inferior Temporal Gyrus	caudolateral of area 20	61	-40	-17	0.126
226 voxels	-4.69	Cun_R_5_4	26	-58	-6	Fusiform Gyrus	medioventral area37	31	-62	-14	0.064
	-4.6	Cun_R_5_4	26	-62	-4	Cuneus	rostral lingual gyrus	18	-60	-7	0.182
394 voxels	-5.77	INS_R_6_2	34	18	-4	Inferior Frontal Gyrus	opercular area 44	42	22	3	0.004
	-6.99	INS_R_6_5	40	2	-2	Orbital Gyrus	lateral area 12/47	42	31	-9	0.002
						Precentral Gyrus	area 4(tongue and larynx region)	54	4	9	0.024
						Insular Gyrus	hypergranular insula	37	-18	8	0.022
						Insular Gyrus	ventral agranular insula	33	14	-13	0.181
						Insular Gyrus	dorsal agranular insula	36	18	1	0.22
						Insular Gyrus	ventral granular insula	39	-2	-9	0.266
						Insular Gyrus	dorsal granular insula	39	-7	8	0.208
						Insular Gyrus	dorsal dysgranular insula	38	5	5	0.388
						Striatum	dorsolateral putamen	29	-3	1	0.018
189 voxels	-4.17	CG_R_7_7	6	42	8	Superior Frontal Gyrus	medial area 9	6	38	35	0.059
	-4.55	CG_R_7_7	8	38	14	Cingulate Gyrus	rostroventral area 24	5	22	12	0.003
	-5.63	SFG_R_7_6	4	40	26	Cingulate Gyrus	pregenual area 32	5	28	27	0.184
						Cingulate Gyrus	subgenual area 32	5	41	6	0.15
1262 voxels	-4.53	CG_R_7_4	8	-38	22	Paracentral Lobule	area1/2/3 (lower limb region)	10	-34	54	0.292
	-8.06	CG_L_7_4	-6	-24	26	Paracentral Lobule	area 4, (lower limb region)	5	-21	61	0.012
	-7.7	CG_R_7_1	6	-24	26	Precuneus	medial area 5(PEm)	7	-47	58	0.075
	-7.6	CG_L_7_2	-6	-18	28	Cingulate Gyrus	dorsal area 23	-4	-39	31	0.088
	-7.98	CG_R_7_6	6	-14	28	Cingulate Gyrus	dorsal area 23	4	-37	32	0.171
	-7.53	CG_R_7_6	6	-20	40	Cingulate Gyrus	rostroventral area 24	-3	8	25	0.112
	-8.52	CG_R_7_6	8	-30	44	Cingulate Gyrus	rostroventral area 24	5	22	12	0.037
	-4.33	Pcun_R_4_2	6	-44	58	Cingulate Gyrus	ventral area 23	-8	-47	10	0.022
						Cingulate Gyrus	ventral area 23	9	-44	11	0.032
						Cingulate Gyrus	caudal area 23	-7	-23	41	0.03
						Cingulate Gyrus	caudal area 23	6	-20	40	0.634
5546 voxels	-7.43	IPL_R_6_6	58	-20	26	Superior Parietal Lobule	rostral area 7	19	-57	65	0.067
	-9	Pcun_R_4_3	14	-64	36	Superior Parietal Lobule	caudal area 7	-15	-71	52	0.155
	-11.48	IPL_R_6_6	58	-28	40	Superior Parietal Lobule	caudal area 7	19	-69	54	0.543
	-9.24	Pcun_L_4_1	-8	-68	44	Superior Parietal Lobule	lateral area 5	35	-42	54	0.587
	-5.5	SPL_R_5_2	30	-58	44	Superior Parietal Lobule	intraparietal area 7(hIP3)	31	-54	53	0.664
	-10.43	IPL_R_6_4	58	-36	44	Inferior Parietal Lobule	rostrodorsal area 39(Hip3)	39	-65	44	0.177
	-10.09	Pcun_R_4_1	10	-68	46	Inferior Parietal Lobule	rostrodorsal area 40(PFt)	47	-35	45	0.889
	-9.56	IPL_R_6_3	44	-40	46	Inferior Parietal Lobule	caudal area 40(PFm)	57	-44	38	0.506
	-10.94	IPL_R_6_3	50	-32	46	Inferior Parietal Lobule	rostroventral area 39(PGa)	53	-54	25	0.003
	-10.86	IPL_R_6_3	54	-30	46	Inferior Parietal Lobule	rostroventral area 40(PFop)	55	-26	26	0.353
	-5.49	SPL_R_5_2	28	-64	48	Precuneus	medial area 7(PEp)	-5	-63	51	0.369
	-9.56	IPL_R_6_3	44	-40	50	Precuneus	medial area 7(PEp)	6	-65	51	0.728
	-9.83	SPL_R_5_5	38	-50	52	Precuneus	medial area 5(PEm)	7	-47	58	0.048
						Precuneus	dorsomedial parietooccipital sulcus(PEr)	-12	-67	25	0.307
						Precuneus	dorsomedial parietooccipital sulcus(PEr)	16	-64	25	0.326
						Precuneus	area 31 (Lc1)	-6	-55	34	0.042
						Precuneus	area 31 (Lc1)	6	-54	35	0.059
						Postcentral Gyrus	area 1/2/3(tongue and larynx region)	56	-10	15	0.046
						Postcentral Gyrus	area 2	48	-24	48	0.335
						Cuneus	rostral cuneus gyrus	7	-76	11	0.001
						Cuneus	ventomeial parietooccipital sulcus	-13	-68	12	0.008
						Cuneus	ventomeial parietooccipital sulcus	15	-63	12	0.019
						Occipital Gyrus	medial superior occipital gyrus	-11	-88	31	0.021
						Occipital Gyrus	medial superior occipital gyrus	16	-85	34	0.02
						Occipital Gyrus	lateral superior occipital gyrus	-22	-77	36	0.002
						Occipital Gyrus	lateral superior occipital gyrus	29	-75	36	0.094
1367 voxels	-5.64	IPL_L_6_6	-58	-20	26	Superior Parietal Lobule	lateral area 5	-33	-47	50	0.371
	-5.34	PoG_L_4_2	-68	-12	26	Superior Parietal Lobule	intraparietal area 7(hIP3)	-27	-59	54	0.171
	-5.32	SPL_L_5_3	-34	-46	40	Inferior Parietal Lobule	rostrodorsal area 39(Hip3)	-38	-61	46	0.059
	-4.25	IPL_L_6_3	-64	-30	42	Inferior Parietal Lobule	rostrodorsal area 40(PFt)	-51	-33	42	0.549
	-6.94	IPL_L_6_3	-54	-38	44	Inferior Parietal Lobule	caudal area 40(PFm)	-56	-49	38	0.124
	-3.69	PoG_L_4_3	-38	-38	48	Inferior Parietal Lobule	rostroventral area 40(PFop)	-53	-31	23	0.077
	-4.37	SPL_L_5_5	-28	-54	50	Postcentral Gyrus	area 1/2/3(upper limb, head and face region)	-50	-16	43	0.008
	-6.47	IPL_L_6_3	-56	-34	50	Postcentral Gyrus	area 1/2/3(tongue and larynx region)	-56	-14	16	0.097
	-4.32	SPL_L_5_3	-30	-52	54	Postcentral Gyrus	area 2	-46	-30	50	0.207

## Sheet: Friend, Audio
	Cluster maxima		MNI(mm)			Areas in cluster		MNI(mm)
Cluster size	t-value	Location	X	Y	Z	Gyrus	Region	X	Y	Z	% of volume activated
4343 voxels	4.97	CER_R_VIIb	34	-66	-56	Cuneus	caudal lingual gyrus	-11	-82	-11	0.012
	5.52	CER_R_VIIIa	28	-58	-48	Cuneus	caudal lingual gyrus	10	-85	-9	0.053
	6.94	CER_R_Crus_II	14	-88	-44	Occipital Gyrus	inferior occipital gyrus	-30	-88	-12	0.003
	5.8	CER_L_Crus_II	-18	-88	-42	Occipital Gyrus	inferior occipital gyrus	32	-85	-12	0.054
	7.51	CER_L_Crus_II	-18	-80	-40	Cerebellum	Left VI	-23	-58	-25	0.095
	8.68	CER_R_Crus_II	38	-76	-40	Cerebellum	Vermis VI	1	-70	-21	0.156
	5.94	CER_L_Crus_II	-18	-90	-38	Cerebellum	Right VI	24	-58	-25	0.306
	11.73	CER_R_Crus_II	18	-88	-36	Cerebellum	Left Crus I	-37	-68	-32	0.214
	7.78	CER_L_Crus_II	-20	-80	-36	Cerebellum	Right Crus I	38	-66	-32	0.556
	5.82	CER_L_Crus_I	-38	-76	-36	Cerebellum	Left Crus II	-26	-75	-42	0.176
	8.2	CER_R_Crus_I	38	-70	-36	Cerebellum	Vermis Crus II	1	-74	-32	0.087
	7.15	CER_L_Crus_II	-22	-86	-34	Cerebellum	Right Crus II	26	-75	-41	0.479
	7.95	CER_L_Crus_I	-26	-78	-34	Cerebellum	Left VIIb	-25	-66	-50	0.005
	4.18	CER_R_Crus_I	48	-72	-30	Cerebellum	Right VIIb	28	-65	-51	0.086
	5.55	CER_R_Crus_I	32	-86	-28	Cerebellum	Right VIIIa	26	-57	-54	0.027
	3.58	CER_R_Crus_I	44	-78	-28
	9.45	CER_R_Crus_I	18	-74	-28
	7.45	CER_R_Crus_I	34	-62	-28
	7.88	CER_R_Crus_I	10	-82	-26
	5.71	CER_L_VI	-16	-70	-26
	5.91	CER_R_Crus_I	28	-86	-24
	4.23	CER_L_VI	-22	-58	-24
	3.51	CER_L_Crus_II	-4	-84	-22
	5.63	CER_V_VI	6	-76	-18
978 voxels	5.34	CER_L_IX	-4	-60	-48	Cerebellum	Vermis VIIIa	1	-66	-37	0.147
	7.55	CER_R_IX	4	-56	-48	Cerebellum	Vermis VIIIb	1	-63	-42	0.538
	3.89	CER_L_X	-16	-44	-44	Cerebellum	Left IX	-6	-54	-49	0.346
	4.66	CER_L_X	-20	-40	-44	Cerebellum	Vermis IX	0	-55	-37	0.971
	9.17	CER_L_IX	-6	-52	-42	Cerebellum	Right IX	8	-54	-49	0.408
	3.39	PnO_PnC_r	8	-36	-42	Cerebellum	Left X	-21	-37	-46	0.062
	10.1	CER_R_IX	6	-54	-40	Cerebellum	Vermis X	1	-47	-36	0.4
						Cerebellum	Right X	22	-37	-46	0.053
						Brainstem	Laterodorsal tegmental nucleus	4	-40	-31	0.045
						Brainstem	Parvocellular reticular nucleus Alpha part	9	-39	-42	0.333
						Brainstem	Pontine reticular nucleus, oral and caudal parts (pontis oralis and caudalis)	4	-37	-32	0.014
						Brainstem	Superior medullary reticular formation	7	-42	-47	0.8
						Brainstem	Vestibular nuclei complex	8	-42	-38	0.375
						Brainstem	Viscero-sensory-motor nuclei complex	4	-45	-53	0.083
34409 voxels	6.14	MTG_R_4_2	48	10	-46	Superior Frontal Gyrus	medial area 8	-5	15	54	0.623
	3.93	ITG_R_7_3	40	-2	-42	Superior Frontal Gyrus	medial area 8	7	16	54	0.034
	8.73	ITG_L_7_3	-42	4	-42	Superior Frontal Gyrus	dorsolateral area 8	-18	24	53	0.351
	3.68	ITG_R_7_1	42	-6	-40	Superior Frontal Gyrus	lateral area 9	-11	49	40	0.224
	3.45	FuG_R_3_1	38	-8	-38	Superior Frontal Gyrus	medial area 9	-5	36	38	0.536
	8.71	ITG_L_7_3	-44	2	-38	Superior Frontal Gyrus	medial area 9	6	38	35	0.034
	5.84	ITG_L_7_3	-44	-6	-36	Superior Frontal Gyrus	medial area 10	-8	56	15	0.438
	8.72	MTG_R_4_2	48	14	-34	Superior Frontal Gyrus	medial area 10	8	58	13	0.413
	3.61	ITG_R_7_3	38	4	-32	Middle Frontal Gyrus	dorsal area 9/46	-27	43	31	0.069
	3.51	FuG_R_3_1	42	-16	-30	Middle Frontal Gyrus	inferior frontal junction	-42	13	36	0.669
	7.38	ITG_L_7_1	-46	-14	-30	Middle Frontal Gyrus	area 46	-28	56	12	0.034
	5.9	Hipp_L_2_1	-28	-6	-30	Middle Frontal Gyrus	ventral area 9/46	-41	41	16	0.008
	8.34	MTG_R_4_2	64	-2	-30	Middle Frontal Gyrus	ventrolateral area 8	-33	23	45	0.267
	7.07	ITG_L_7_1	-42	-12	-28	Middle Frontal Gyrus	ventrolateral area 6	-32	4	55	0.344
	5.19		-32	0	-28	Middle Frontal Gyrus	lateral area10	-26	60	-6	0.037
	6.65	MTG_R_4_2	62	8	-28	Middle Frontal Gyrus	lateral area10	25	61	-4	0.003
	12.85	MTG_L_4_2	-50	10	-28	Inferior Frontal Gyrus	dorsal area 44	-46	13	24	0.639
	6.69	MTG_R_4_2	60	12	-28	Inferior Frontal Gyrus	inferior frontal sulcus	-47	32	14	0.357
	6.03	STG_R_6_1	34	16	-28	Inferior Frontal Gyrus	caudal area 45	-53	23	11	0.891
	9.33	STG_R_6_5	48	16	-28	Inferior Frontal Gyrus	rostral area 45	-49	36	-3	0.449
	7.82	STG_L_6_1	-44	20	-28	Inferior Frontal Gyrus	opercular area 44	-39	23	4	0.524
	4.34	CER_L_I-IV	-14	-32	-26	Inferior Frontal Gyrus	ventral area 44	-52	13	6	0.261
	4.72	STG_R_6_1	32	12	-26	Orbital Gyrus	medial area 14	-7	54	-7	0.689
	4.8	PhG_R_6_2	24	-26	-24	Orbital Gyrus	medial area 14	6	47	-7	0.378
	9.14	Hipp_R_2_1	20	-10	-24	Orbital Gyrus	orbital area 12/47	-36	33	-16	0.377
	4.66	OrG_L_6_5	-28	12	-24	Orbital Gyrus	orbital area 12/47	40	39	-14	0.067
	4.58	OrG_R_6_3	30	14	-24	Orbital Gyrus	lateral area 11	-23	38	-18	0.004
	5.17		0	-24	-22	Orbital Gyrus	lateral area 11	23	36	-18	0.013
	6.85	Hipp_R_2_1	34	-10	-22	Orbital Gyrus	medial area 11	-6	52	-19	0.115
	4.99	OrG_L_6_3	-28	16	-22	Orbital Gyrus	medial area 11	6	57	-16	0.191
	4.3	OrG_R_6_3	34	30	-22	Orbital Gyrus	area 13	-10	18	-19	0.071
	6.01	OrG_L_6_4	-2	34	-22	Orbital Gyrus	area 13	9	20	-19	0.011
	5.1	SN_l	-2	-22	-20	Orbital Gyrus	lateral area 12/47	-41	32	-9	0.412
	5.5	MTG_R_4_1	70	-8	-20	Orbital Gyrus	lateral area 12/47	42	31	-9	0.034
	12.95	STG_R_6_5	54	6	-20	Precentral Gyrus	caudal dorsolateral area 6	-32	-9	58	0.03
	14.15	STG_L_6_6	-52	8	-20	Precentral Gyrus	area 4(tongue and larynx region)	-52	0	8	0.081
	8.2	OrG_L_6_2	-40	26	-20	Precentral Gyrus	area 4(tongue and larynx region)	54	4	9	0.019
	8.41	OrG_L_6_4	0	46	-20	Precentral Gyrus	caudal ventrolateral area 6	-49	5	30	0.11
	8.24	PhG_L_6_3	-26	-32	-18	Superior Temporal Gyrus	medial area 38	-32	14	-34	0.106
	6.18	PhG_R_6_3	24	-32	-18	Superior Temporal Gyrus	medial area 38	31	15	-34	0.213
	8.72	Hipp_R_2_1	20	-18	-18	Superior Temporal Gyrus	area 41/42	-54	-32	12	0.996
	10.33	Hipp_L_2_1	-26	-14	-18	Superior Temporal Gyrus	area 41/42	54	-24	11	0.892
	8.94	Hipp_R_2_1	22	-12	-18	Superior Temporal Gyrus	TE1.0 and TE1.2	-50	-11	1	0.826
	3.52	FuG_L_3_3	-38	-34	-16	Superior Temporal Gyrus	TE1.0 and TE1.2	51	-4	-1	0.697
	3.83	FuG_L_3_1	-38	-30	-16	Superior Temporal Gyrus	caudal area 22	-62	-33	7	0.952
	14.58	STG_L_6_6	-54	6	-16	Superior Temporal Gyrus	caudal area 22	66	-20	6	0.823
	4.6	OrG_R_6_6	48	32	-16	Superior Temporal Gyrus	lateral area 38	-45	11	-20	0.376
	3.63	FuG_L_3_3	-42	-36	-14	Superior Temporal Gyrus	lateral area 38	47	12	-20	0.525
	15.64	MTG_L_4_4	-56	-6	-14	Superior Temporal Gyrus	rostral area 22	-55	-3	-10	0.978
	14.08	MTG_R_4_4	58	-2	-14	Superior Temporal Gyrus	rostral area 22	56	-12	-5	0.951
	3.81		28	4	-14	Middle Temporal Gyrus	caudal area 21	-65	-30	-12	0.567
	4.71	Hipp_R_2_2	36	-24	-12	Middle Temporal Gyrus	caudal area 21	65	-29	-13	0.223
	7.23	Hipp_L_2_2	-32	-22	-12	Middle Temporal Gyrus	rostral area 21	-53	2	-30	0.852
	12.87	MTG_L_4_4	-52	-14	-12	Middle Temporal Gyrus	rostral area 21	51	6	-32	0.797
	14.67	STG_L_6_6	-56	0	-12	Middle Temporal Gyrus	dorsolateral area37	-59	-58	4	0.179
	3.88	Str_R_6_3	26	8	-12	Middle Temporal Gyrus	dorsolateral area37	60	-53	3	0.018
	10.2	OrG_L_6_6	-48	26	-12	Middle Temporal Gyrus	anterior superior temporal sulcus	-58	-20	-9	0.928
	7.71	OrG_L_6_1	-2	54	-12	Middle Temporal Gyrus	anterior superior temporal sulcus	58	-16	-10	0.96
	7.86	SN_l	-12	-28	-10	Inferior Temporal Gyrus	intermediate ventral area 20	-45	-26	-27	0.22
	8.49	SN_r	14	-26	-10	Inferior Temporal Gyrus	intermediate ventral area 20	46	-14	-33	0.152
	11.05	MTG_R_4_4	54	-14	-10	Inferior Temporal Gyrus	rostral area 20	-43	-2	-41	0.273
	4.21	CG_R_7_2	4	26	-10	Inferior Temporal Gyrus	rostral area 20	40	0	-43	0.218
	4.41	LG_r	28	-24	-8	Inferior Temporal Gyrus	intermediate lateral area 20	-56	-16	-28	0.601
	4.63	Str_L_6_4	-28	6	-8	Inferior Temporal Gyrus	intermediate lateral area 20	55	-11	-32	0.178
	4.24	CG_L_7_7	-4	28	-8	Inferior Temporal Gyrus	caudolateral of area 20	-59	-42	-16	0.01
	5.63		4	-2	-6	Inferior Temporal Gyrus	caudoventral of area 20	-55	-31	-27	0.043
	5.2		2	-40	-4	Fusiform Gyrus	rostroventral area 20	-33	-16	-32	0.173
	4.28	Str_L_6_4	-22	2	-4	Fusiform Gyrus	rostroventral area 20	33	-15	-34	0.13
	6.84	Tha_L_8_6	-8	-34	-2	Fusiform Gyrus	lateroventral area37	-42	-51	-17	0.003
	5.05	SC_r	6	-34	-2	Parahippocampal Gyrus	rostral area 35/36	-27	-7	-34	0.091
	13.06	STG_L_6_3	-50	-12	-2	Parahippocampal Gyrus	rostral area 35/36	28	-8	-33	0.131
	6.13	Tha_L_8_4	-4	-2	-2	Parahippocampal Gyrus	caudal area 35/36	-25	-25	-26	0.418
	8.44	IFG_L_6_4	-52	26	-2	Parahippocampal Gyrus	caudal area 35/36	26	-23	-27	0.214
	5.54	OrG_R_6_1	8	62	-2	Parahippocampal Gyrus	area TL (lateral PPHC, posterior parahippocampal gyrus)	-28	-32	-18	0.645
	13.89	pSTS_L_2_1	-54	-36	0	Parahippocampal Gyrus	area TL (lateral PPHC, posterior parahippocampal gyrus)	30	-30	-18	0.41
	14.44	MTG_L_4_4	-60	-30	0	Parahippocampal Gyrus	area 28/34 (EC, entorhinal cortex)	-19	-12	-30	0.112
	11.94	STG_R_6_6	56	-30	0	Parahippocampal Gyrus	area 28/34 (EC, entorhinal cortex)	19	-10	-30	0.165
	18.56	STG_L_6_4	-54	-24	0	Parahippocampal Gyrus	area TI(temporal agranular insular cortex)	-23	2	-32	0.075
	15.4	STG_R_6_2	58	-14	0	Parahippocampal Gyrus	area TH (medial PPHC)	-17	-39	-10	0.311
	4.26	Str_L_6_4	-22	20	0	Parahippocampal Gyrus	area TH (medial PPHC)	19	-36	-11	0.191
	4.84	OrG_L_6_6	-24	26	0	Posterior Superior Temporal Sulcus	rostroposterior superior temporal sulcus	-54	-40	4	1
	15.05	STG_L_6_4	-62	-32	2	Posterior Superior Temporal Sulcus	rostroposterior superior temporal sulcus	53	-37	3	0.909
	5.29	Tha_L_8_1	-4	-26	2	Posterior Superior Temporal Sulcus	caudoposterior superior temporal sulcus	-52	-50	11	0.941
	16.1	STG_L_6_4	-62	-22	2	Posterior Superior Temporal Sulcus	caudoposterior superior temporal sulcus	57	-40	12	0.293
	17.09	STG_R_6_2	50	-18	2	Inferior Parietal Lobule	caudal area 39(PGp)	-34	-80	29	0.044
	4.46	Str_L_6_4	-24	18	2	Inferior Parietal Lobule	rostrodorsal area 39(Hip3)	-38	-61	46	0.277
	7.03	CG_L_7_4	-4	-42	4	Inferior Parietal Lobule	caudal area 40(PFm)	-56	-49	38	0.271
	12.83	STG_L_6_2	-44	-32	4	Inferior Parietal Lobule	rostroventral area 39(PGa)	-47	-65	26	0.578
	3.73	Tha_R_8_6	10	-32	4	Inferior Parietal Lobule	rostroventral area 39(PGa)	53	-54	25	0.013
	16.59	STG_R_6_2	48	-20	4	Inferior Parietal Lobule	rostroventral area 40(PFop)	-53	-31	23	0.389
	16.17	STG_L_6_3	-60	-14	4	Inferior Parietal Lobule	rostroventral area 40(PFop)	55	-26	26	0.12
	7.6	CG_L_7_4	-16	-48	6	Precuneus	medial area 7(PEp)	-5	-63	51	0.002
	6.16	CG_R_7_4	14	-46	6	Precuneus	medial area 5(PEm)	-8	-47	57	0.024
	5.56	Tha_L_8_4	-4	-8	6	Precuneus	dorsomedial parietooccipital sulcus(PEr)	-12	-67	25	0.187
	6.16	Str_L_6_5	-14	10	6	Precuneus	dorsomedial parietooccipital sulcus(PEr)	16	-64	25	0.1
	5.9	SFG_L_7_7	-8	66	6	Precuneus	area 31 (Lc1)	-6	-55	34	0.742
	12.92	STG_R_6_2	54	-26	8	Precuneus	area 31 (Lc1)	6	-54	35	0.399
	15.68	STG_R_6_3	40	-22	8	Postcentral Gyrus	area 1/2/3(tongue and larynx region)	-56	-14	16	0.287
	4.76	Tha_L_8_1	-10	-12	8	Postcentral Gyrus	area 1/2/3(tongue and larynx region)	56	-10	15	0.227
	5.49	Tha_L_8_1	-14	-2	8	Insular Gyrus	hypergranular insula	-36	-20	10	0.705
	5.93	Str_R_6_2	18	8	8	Insular Gyrus	hypergranular insula	37	-18	8	0.786
	5.33	pSTS_R_2_2	70	-40	10	Insular Gyrus	ventral agranular insula	-32	14	-13	0.029
	14.07	STG_L_6_3	-38	-26	10	Insular Gyrus	dorsal agranular insula	-34	18	1	0.028
	6.42	Str_L_6_5	-16	8	10	Insular Gyrus	ventral granular insula	-38	-4	-9	0.037
	10.63	IFG_L_6_3	-54	24	10	Insular Gyrus	ventral granular insula	39	-2	-9	0.039
	13.38	STG_L_6_3	-36	-30	12	Insular Gyrus	dorsal granular insula	-38	-8	8	0.049
	3.62	Tha_L_8_2	-20	-14	12	Insular Gyrus	dorsal granular insula	39	-7	8	0.062
	4.07		16	-42	14	Cingulate Gyrus	dorsal area 23	-4	-39	31	0.617
	3.44		2	-34	14	Cingulate Gyrus	dorsal area 23	4	-37	32	0.382
	3.32	Tha_R_8_8	18	-12	14	Cingulate Gyrus	rostroventral area 24	5	22	12	0.017
	6.26		-18	0	14	Cingulate Gyrus	pregenual area 32	-6	34	21	0.008
	11.06	Pcun_L_4_4	-6	-54	16	Cingulate Gyrus	ventral area 23	-8	-47	10	0.882
	4.04	PoG_R_4_2	68	-10	16	Cingulate Gyrus	ventral area 23	9	-44	11	0.497
	8.9	IFG_L_6_3	-50	20	16	Cingulate Gyrus	subgenual area 32	-4	39	-2	0.211
	8.07	SFG_L_7_7	-8	62	16	Cingulate Gyrus	subgenual area 32	5	41	6	0.005
	5.06	Str_R_6_5	18	2	18	Cuneus	rostral cuneus gyrus	7	-76	11	0.004
	4.17		16	-42	20	Cuneus	ventomeial parietooccipital sulcus	-13	-68	12	0.019
	10.46	CG_L_7_1	-4	-54	22	Cuneus	ventomeial parietooccipital sulcus	15	-63	12	0.027
	8.19	pSTS_L_2_2	-52	-48	22	Amygdala	medial amyg	-19	-2	-20	0.165
	3.82		28	-26	22	Amygdala	medial amyg	19	-2	-19	0.295
	11.75	IPL_L_6_5	-50	-56	24	Amygdala	lateral amyg	-27	-4	-20	0.744
	3.93		22	-42	24	Amygdala	lateral amyg	28	-3	-20	0.642
	5.94	SFG_R_7_7	6	58	24	Hippocampus	rostral hipp	-22	-14	-19	0.701
	10.56	CG_L_7_1	-2	-50	26	Hippocampus	rostral hipp	22	-12	-20	0.712
	3.71		28	-48	26	Hippocampus	caudal hipp	-28	-30	-10	0.426
	4.39		24	-34	26	Hippocampus	caudal hipp	29	-27	-10	0.29
	5.94	SFG_R_7_7	4	56	26	Striatum	ventral caudate	-12	14	0	0.138
	10.3	Pcun_L_4_4	-2	-56	28	Striatum	ventral caudate	15	14	-2	0.083
	3.71		26	-46	28	Striatum	globus pallidus	-22	-2	4	0.096
	4.51	MFG_L_7_2	-32	18	28	Striatum	globus pallidus	22	-2	3	0.07
	10.07	SFG_L_7_3	-12	54	28	Striatum	nucleus accumbens	-17	3	-9	0.151
	3.58		22	-44	32	Striatum	nucleus accumbens	15	8	-9	0.047
	4.54		-28	10	32	Striatum	ventromedial putamen	-23	7	-4	0.423
	9.46	SFG_L_7_3	-12	52	32	Striatum	ventromedial putamen	22	8	-1	0.137
	3.49		20	-42	34	Striatum	dorsal caudate	-14	2	16	0.277
	4		-22	12	34	Striatum	dorsal caudate	14	5	14	0.233
	5.5		-14	34	34	Striatum	dorsolateral putamen	-28	-5	2	0.044
	9	SFG_L_7_6	-8	50	34	Striatum	dorsolateral putamen	29	-3	1	0.015
	3.45	Pcun_R_4_4	20	-46	36	Thalamus	medial Pre-frontal thalamus	-7	-12	5	0.689
	9.91	Pcun_L_4_4	-10	-44	36	Thalamus	medial Pre-frontal thalamus	7	-11	6	0.17
	7.56	IPL_L_6_2	-44	-64	40	Thalamus	pre-motor thalamus	-18	-13	3	0.081
	3.7	PrG_L_6_6	-50	0	42	Thalamus	pre-motor thalamus	12	-14	1	0.005
	6.32	SFG_L_7_1	-8	22	44	Thalamus	sensory thalamus	-18	-23	4	0.077
	7.62	SFG_L_7_3	-10	44	44	Thalamus	sensory thalamus	18	-22	3	0.087
	7.14	SFG_L_7_2	-14	34	46	Thalamus	rostral Temporal thalamus	-7	-14	7	0.398
	7.71	SFG_L_7_2	-18	40	46	Thalamus	rostral Temporal thalamus	3	-13	5	0.373
	9.13	MFG_L_7_6	-38	8	50	Thalamus	posterior parietal thalamus	-16	-24	6	0.208
	5.33	MFG_L_7_5	-34	20	50	Thalamus	posterior parietal thalamus	15	-25	6	0.138
	6.73	SFG_L_7_1	-6	26	52	Thalamus	occipital thalamus	-15	-28	4	0.308
	7.5	SFG_L_7_1	-6	18	56	Thalamus	occipital thalamus	13	-27	8	0.048
	6.11	SFG_L_7_1	-6	20	62	Thalamus	caudal Temporal thalamus	-12	-22	13	0.077
						Thalamus	caudal Temporal thalamus	10	-14	14	0.027
						Thalamus	lateral Pre-frontal thalamus	-11	-14	2	0.22
						Thalamus	lateral Pre-frontal thalamus	13	-16	7	0.022
						Cerebellum	Left I-IV	-7	-44	-17	0.055
						Cerebellum	Right I-IV	10	-43	-19	0.017
						Cerebellum	Left V	-14	-49	-19	0.044
						Cerebellum	Right V	14	-51	-19	0.003
						Brainstem	Cuneiform nucleus	-2	-34	-9	0.412
						Brainstem	Cuneiform nucleus	5	-34	-9	0.25
						Brainstem	Dorsal raphe	1	-31	-11	0.067
						Brainstem	Inferior colliculus	-4	-37	-11	0.05
						Brainstem	Isthmic reticular formation	-5	-30	-9	1
						Brainstem	Isthmic reticular formation	8	-29	-9	0.875
						Brainstem	Microcellular tegmental nucleus â€“ prabigeminal nucleus	-7	-33	-10	0.727
						Brainstem	Microcellular tegmental nucleus â€“ prabigeminal nucleus	9	-32	-10	0.571
						Brainstem	Mesencephalic reticular formation	-6	-25	-5	0.685
						Brainstem	Mesencephalic reticular formation	10	-25	-5	0.553
						Brainstem	Periaqueductal gray	1	-33	-10	0.123
						Brainstem	Paramedian nucleus	1	-32	-21	0.1
						Brainstem	Pedunculotegmental nucleus (also called Pedunculopontine nucleus)	-6	-30	-15	0.529
						Brainstem	Pedunculotegmental nucleus (also called Pedunculopontine nucleus)	9	-30	-15	0.846
						Brainstem	Red nucleus	-4	-20	-9	0.114
						Brainstem	Red nucleus	7	-20	-8	0.03
						Brainstem	Superior colliculus	-4	-33	-5	1
						Brainstem	Superior colliculus	6	-33	-5	0.8
						Brainstem	Substantia nigra	-8	-17	-11	0.324
						Brainstem	Substantia nigra	11	-17	-12	0.234
						Brainstem	Ventral tegmental area	-4	-18	-11	0.471
						Brainstem	Ventral tegmental area	7	-18	-11	0.091
						Diencephalon	Lateral geniculate nucleus	-22	-26	-7	0.537
						Diencephalon	Lateral geniculate nucleus	25	-25	-6	0.511
						Diencephalon	Medial geniculate nucleus	-13	-30	-3	1
						Diencephalon	Medial geniculate nucleus	16	-29	-3	1
266 voxels	5.69	IFG_R_6_4	56	26	2	Inferior Frontal Gyrus	inferior frontal sulcus	48	35	13	0.009
	4.73	IFG_R_6_3	46	22	14	Inferior Frontal Gyrus	caudal area 45	54	24	12	0.307
	4.41	IFG_R_6_3	58	28	16	Inferior Frontal Gyrus	rostral area 45	51	36	-1	0.153
						Inferior Frontal Gyrus	opercular area 44	42	22	3	0.023
						Orbital Gyrus	lateral area 12/47	42	31	-9	0.018
618 voxels	7.05	IPL_R_6_5	58	-58	24	Inferior Parietal Lobule	caudal area 39(PGp)	45	-71	20	0.045
	8.42	IPL_R_6_5	46	-56	28	Inferior Parietal Lobule	rostrodorsal area 39(Hip3)	39	-65	44	0.006
	3.82	IPL_R_6_2	50	-66	40	Inferior Parietal Lobule	rostroventral area 39(PGa)	53	-54	25	0.361
	3.67	IPL_R_6_2	48	-68	42
1733 voxels	-3.74	OrG_R_6_3	24	38	-20	Superior Frontal Gyrus	dorsolateral area 8	22	26	51	0.081
	-4.32	OrG_R_6_3	26	42	-18	Superior Frontal Gyrus	dorsolateral area 6	20	4	64	0.119
	-4.24	OrG_R_6_3	22	48	-18	Superior Frontal Gyrus	medial area 6	7	-4	60	0.026
	-4.02	IFG_R_6_4	52	44	-8	Middle Frontal Gyrus	dorsal area 9/46	30	37	36	0.109
	-7.84	OrG_R_6_6	42	48	-8	Middle Frontal Gyrus	inferior frontal junction	42	11	39	0.003
	-9.63	IFG_R_6_4	40	42	0	Middle Frontal Gyrus	area 46	28	55	17	0.114
	-8.65	MFG_R_7_4	40	46	8	Middle Frontal Gyrus	ventral area 9/46	42	44	14	0.355
	-5.04	MFG_R_7_3	30	52	16	Middle Frontal Gyrus	ventrolateral area 8	42	27	39	0.193
	-3.93	MFG_R_7_3	24	46	18	Middle Frontal Gyrus	ventrolateral area 6	34	8	54	0.098
	-9.89	MFG_R_7_4	42	42	20	Middle Frontal Gyrus	lateral area10	25	61	-4	0.01
	-3.8	MFG_R_7_5	38	24	44	Inferior Frontal Gyrus	inferior frontal sulcus	48	35	13	0.391
	-4.54	MFG_R_7_5	40	20	46	Inferior Frontal Gyrus	rostral area 45	51	36	-1	0.233
	-4.75	MFG_R_7_5	38	18	50	Orbital Gyrus	orbital area 12/47	40	39	-14	0.234
	-4.1	MFG_R_7_6	28	14	54	Orbital Gyrus	lateral area 11	23	36	-18	0.044
	-4.36	SFG_R_7_4	18	14	56	Orbital Gyrus	lateral area 12/47	42	31	-9	0.089
	-4.58	SFG_R_7_2	24	18	60
	-3.77	SFG_R_7_5	8	0	62
	-3.77	SFG_R_7_5	10	2	64
	-3.72	SFG_R_7_4	14	2	64
	-5.04	SFG_R_7_4	22	12	66
349 voxels	-7.09	ITG_R_7_6	56	-50	-8	Middle Temporal Gyrus	caudal area 21	65	-29	-13	0.01
						Middle Temporal Gyrus	dorsolateral area37	60	-53	3	0.091
						Inferior Temporal Gyrus	extreme lateroventral area37	53	-52	-18	0.193
						Inferior Temporal Gyrus	ventrolateral area 37	54	-57	-8	0.368
						Inferior Temporal Gyrus	caudolateral of area 20	61	-40	-17	0.182
						Fusiform Gyrus	lateroventral area37	43	-49	-19	0.004
1434 voxels	-6.38	INS_R_6_4	40	-2	-10	Inferior Frontal Gyrus	dorsal area 44	45	16	25	0.054
	-6.04	INS_R_6_2	38	14	-8	Inferior Frontal Gyrus	opercular area 44	42	22	3	0.081
	-6.05	INS_R_6_4	36	-8	-4	Inferior Frontal Gyrus	ventral area 44	54	14	11	0.582
	-8.02	INS_R_6_6	42	4	0	Orbital Gyrus	lateral area 12/47	42	31	-9	0.02
	-5.41	INS_R_6_3	32	18	2	Precentral Gyrus	area 4(tongue and larynx region)	54	4	9	0.375
	-7.69	IFG_R_6_6	54	12	8	Precentral Gyrus	caudal ventrolateral area 6	51	7	30	0.2
	-6.45	IFG_R_6_6	46	6	14	Superior Temporal Gyrus	TE1.0 and TE1.2	51	-4	-1	0.003
						Insular Gyrus	hypergranular insula	37	-18	8	0.018
						Insular Gyrus	ventral agranular insula	33	14	-13	0.305
						Insular Gyrus	dorsal agranular insula	36	18	1	0.668
						Insular Gyrus	ventral granular insula	39	-2	-9	0.603
						Insular Gyrus	dorsal granular insula	39	-7	8	0.245
						Insular Gyrus	dorsal dysgranular insula	38	5	5	0.738
						Striatum	ventromedial putamen	22	8	-1	0.003
						Striatum	dorsolateral putamen	29	-3	1	0.103
604 voxels	-8.09	INS_L_6_4	-40	0	-8	Inferior Frontal Gyrus	opercular area 44	-39	23	4	0.011
	-6.03	INS_L_6_4	-38	-8	-6	Precentral Gyrus	area 4(tongue and larynx region)	-52	0	8	0.175
	-8.57	INS_L_6_6	-40	0	2	Precentral Gyrus	caudal ventrolateral area 6	-49	5	30	0.007
	-5.56	PrG_L_6_5	-50	0	10	Insular Gyrus	hypergranular insula	-36	-20	10	0.006
						Insular Gyrus	ventral agranular insula	-32	14	-13	0.008
						Insular Gyrus	dorsal agranular insula	-34	18	1	0.028
						Insular Gyrus	ventral granular insula	-38	-4	-9	0.411
						Insular Gyrus	dorsal granular insula	-38	-8	8	0.218
						Insular Gyrus	dorsal dysgranular insula	-38	5	5	0.71
						Striatum	globus pallidus	-22	-2	4	0.018
						Striatum	dorsal caudate	-14	2	16	0.002
						Striatum	dorsolateral putamen	-28	-5	2	0.017
8404 voxels	-4.47	CG_R_7_2	4	24	16	Superior Frontal Gyrus	medial area 6	-6	-5	58	0.013
	-5.67	PoG_R_4_2	58	-14	20	Superior Frontal Gyrus	medial area 9	6	38	35	0.119
	-4.46	CG_R_7_2	4	24	20	Paracentral Lobule	area1/2/3 (lower limb region)	-8	-38	58	0.081
	-5.76	CG_R_7_3	6	38	20	Paracentral Lobule	area1/2/3 (lower limb region)	10	-34	54	0.472
	-8.77		2	-16	24	Paracentral Lobule	area 4, (lower limb region)	-4	-23	61	0.01
	-4.64		2	6	24	Paracentral Lobule	area 4, (lower limb region)	5	-21	61	0.033
	-8.83	CG_L_7_6	-2	-18	26	Superior Parietal Lobule	rostral area 7	-16	-60	63	0.003
	-8.65	IPL_R_6_6	56	-26	28	Superior Parietal Lobule	rostral area 7	19	-57	65	0.107
	-4.66	CG_L_7_2	-4	14	28	Superior Parietal Lobule	caudal area 7	-15	-71	52	0.234
	-9.17	CG_R_7_2	8	-14	32	Superior Parietal Lobule	caudal area 7	19	-69	54	0.616
	-4.14	CG_L_7_5	-6	10	32	Superior Parietal Lobule	lateral area 5	35	-42	54	0.597
	-9.66		8	-18	34	Superior Parietal Lobule	intraparietal area 7(hIP3)	31	-54	53	0.675
	-4.3	CG_R_7_5	4	4	34	Inferior Parietal Lobule	rostrodorsal area 39(Hip3)	39	-65	44	0.182
	-5.24	SFG_R_7_6	6	32	34	Inferior Parietal Lobule	rostrodorsal area 40(PFt)	47	-35	45	0.854
	-5.75	CG_L_7_6	-12	-26	36	Inferior Parietal Lobule	caudal area 40(PFm)	57	-44	38	0.532
	-4.25	CG_R_7_5	4	10	36	Inferior Parietal Lobule	rostroventral area 40(PFop)	55	-26	26	0.404
	-9.11	Pcun_R_4_3	14	-64	38	Precuneus	medial area 7(PEp)	-5	-63	51	0.384
	-4.66	CG_L_7_5	-8	4	38	Precuneus	medial area 7(PEp)	6	-65	51	0.726
	-3.85	SFG_L_7_5	-12	0	40	Precuneus	medial area 5(PEm)	7	-47	58	0.389
	-10.57	Pcun_L_4_3	-10	-68	42	Precuneus	dorsomedial parietooccipital sulcus(PEr)	-12	-67	25	0.337
	-9.84	CG_R_7_6	10	-26	42	Precuneus	dorsomedial parietooccipital sulcus(PEr)	16	-64	25	0.326
	-8.43	IPL_R_6_3	34	-46	44	Precuneus	area 31 (Lc1)	-6	-55	34	0.022
	-14.2	IPL_R_6_3	56	-30	44	Precuneus	area 31 (Lc1)	6	-54	35	0.03
	-4.05	PCL_L_2_1	-14	-32	46	Postcentral Gyrus	area 1/2/3(tongue and larynx region)	56	-10	15	0.056
	-10.38	CG_R_7_6	8	-30	46	Postcentral Gyrus	area 2	48	-24	48	0.287
	-10.78	SPL_R_5_2	12	-68	48	Cingulate Gyrus	dorsal area 23	-4	-39	31	0.068
	-8.72	IPL_R_6_3	36	-48	48	Cingulate Gyrus	dorsal area 23	4	-37	32	0.149
	-10.85	IPL_R_6_3	44	-40	48	Cingulate Gyrus	rostroventral area 24	-3	8	25	0.256
	-5.26	Pcun_R_4_2	4	-40	52	Cingulate Gyrus	rostroventral area 24	5	22	12	0.323
	-5.81	Pcun_R_4_2	6	-46	60	Cingulate Gyrus	pregenual area 32	5	28	27	0.288
						Cingulate Gyrus	ventral area 23	-8	-47	10	0.028
						Cingulate Gyrus	ventral area 23	9	-44	11	0.032
						Cingulate Gyrus	caudodorsal area 24	-5	7	37	0.148
						Cingulate Gyrus	caudodorsal area 24	4	6	38	0.388
						Cingulate Gyrus	caudal area 23	-7	-23	41	0.196
						Cingulate Gyrus	caudal area 23	6	-20	40	0.663
						Cingulate Gyrus	subgenual area 32	5	41	6	0.25
						Cuneus	ventomeial parietooccipital sulcus	-13	-68	12	0.006
						Cuneus	ventomeial parietooccipital sulcus	15	-63	12	0.019
						Occipital Gyrus	medial superior occipital gyrus	-11	-88	31	0.03
						Occipital Gyrus	medial superior occipital gyrus	16	-85	34	0.019
						Occipital Gyrus	lateral superior occipital gyrus	-22	-77	36	0.005
						Occipital Gyrus	lateral superior occipital gyrus	29	-75	36	0.123
						Thalamus	posterior parietal thalamus	15	-25	6	0.005
						Thalamus	caudal Temporal thalamus	10	-14	14	0.109
2002 voxels	-3.6	PoG_L_4_2	-66	-8	18	Superior Parietal Lobule	caudal area 7	-15	-71	52	0.002
	-3.4	PoG_L_4_2	-68	-12	22	Superior Parietal Lobule	lateral area 5	-33	-47	50	0.537
	-8.21	IPL_L_6_6	-58	-26	24	Superior Parietal Lobule	intraparietal area 7(hIP3)	-27	-59	54	0.212
	-8.28	IPL_L_6_6	-60	-28	28	Inferior Parietal Lobule	rostrodorsal area 39(Hip3)	-38	-61	46	0.04
	-8.15	IPL_L_6_3	-54	-32	38	Inferior Parietal Lobule	rostrodorsal area 40(PFt)	-51	-33	42	0.697
	-6.39	SPL_L_5_3	-32	-46	40	Inferior Parietal Lobule	caudal area 40(PFm)	-56	-49	38	0.153
	-6.54	SPL_L_5_3	-34	-44	42	Inferior Parietal Lobule	rostroventral area 40(PFop)	-53	-31	23	0.24
	-9.03	IPL_L_6_4	-60	-38	42	Postcentral Gyrus	area 1/2/3(tongue and larynx region)	-56	-14	16	0.128
	-9.9	IPL_L_6_3	-60	-32	46	Postcentral Gyrus	area 2	-46	-30	50	0.228
	-5.06	SPL_L_5_5	-28	-52	48

## Sheet: Stranger, Audio
	Cluster maxima		MNI(mm)			Areas in cluster		MNI(mm)
Cluster size	t-value	Location	X	Y	Z	Gyrus	Region	X	Y	Z	% of volume activated
573 voxels	8.32	CER_R_IX	8	-50	-44	Cerebellum	Left VIIIa	-24	-58	-53	0.001
	3.89	CER_L_X	-20	-42	-44	Cerebellum	Vermis VIIIa	1	-66	-37	0.124
	3.59	CER_R_X	16	-42	-44	Cerebellum	Vermis VIIIb	1	-63	-42	0.237
	7.82	CER_L_IX	-6	-52	-42	Cerebellum	Left IX	-6	-54	-49	0.251
	3.68	CER_V_VIIIa	-4	-64	-32	Cerebellum	Vermis IX	0	-55	-37	0.549
	3.85	CER_V_VIIIa	0	-62	-32	Cerebellum	Right IX	8	-54	-49	0.309
						Cerebellum	Left X	-21	-37	-46	0.047
						Cerebellum	Vermis X	1	-47	-36	0.04
						Cerebellum	Right X	22	-37	-46	0.045
						Brainstem	Vestibular nuclei complex	8	-42	-38	0.125
1556 voxels	4.14	CER_R_VIIb	26	-62	-46	Cerebellum	Right VI	24	-58	-25	0.096
	4.63	CER_R_Crus_II	16	-88	-44	Cerebellum	Right Crus I	38	-66	-32	0.284
	3.96	CER_R_VIIIa	22	-64	-44	Cerebellum	Right Crus II	26	-75	-41	0.32
	3.53	CER_R_Crus_I	42	-62	-38	Cerebellum	Right VIIb	28	-65	-51	0.006
	10.48	CER_R_Crus_II	18	-86	-36	Cerebellum	Right VIIIa	26	-57	-54	0.017
	10.32	CER_R_Crus_II	24	-82	-36
	9.85	CER_R_Crus_II	20	-78	-34
	4.38	CER_R_Crus_I	42	-64	-30
	4.41	CER_R_VI	32	-62	-26
26315 voxels	8.07	ITG_L_7_3	-42	4	-44	Middle Frontal Gyrus	inferior frontal junction	-42	13	36	0.049
	5.44	FuG_R_3_1	38	-4	-40	Inferior Frontal Gyrus	dorsal area 44	-46	13	24	0.541
	8.63	ITG_L_7_3	-44	4	-40	Inferior Frontal Gyrus	inferior frontal sulcus	-47	32	14	0.281
	5.44	ITG_R_7_1	40	-8	-38	Inferior Frontal Gyrus	caudal area 45	-53	23	11	0.891
	5.08	ITG_R_7_3	40	-2	-38	Inferior Frontal Gyrus	rostral area 45	-49	36	-3	0.541
	6.06	ITG_L_7_3	-42	-8	-36	Inferior Frontal Gyrus	opercular area 44	-39	23	4	0.431
	5.46	ITG_R_7_1	42	-6	-36	Inferior Frontal Gyrus	ventral area 44	-52	13	6	0.404
	4.45	FuG_L_3_1	-34	0	-34	Orbital Gyrus	orbital area 12/47	-36	33	-16	0.196
	3.67	STG_L_6_1	-34	6	-32	Orbital Gyrus	lateral area 12/47	-41	32	-9	0.359
	10.88	MTG_L_4_2	-48	12	-32	Precentral Gyrus	area 4(tongue and larynx region)	-52	0	8	0.069
	6.58	STG_L_6_1	-40	20	-32	Precentral Gyrus	area 4(tongue and larynx region)	54	4	9	0.014
	5.39	FuG_R_3_1	42	-16	-30	Superior Temporal Gyrus	medial area 38	-32	14	-34	0.066
	6.84	MTG_R_4_2	64	-4	-30	Superior Temporal Gyrus	medial area 38	31	15	-34	0.079
	6.62	MTG_R_4_2	62	4	-30	Superior Temporal Gyrus	area 41/42	-54	-32	12	0.996
	10.14	MTG_R_4_2	52	10	-30	Superior Temporal Gyrus	area 41/42	54	-24	11	0.865
	6.18	ITG_L_7_1	-44	-18	-28	Superior Temporal Gyrus	TE1.0 and TE1.2	-50	-11	1	0.797
	4.15	FuG_L_3_1	-36	-4	-28	Superior Temporal Gyrus	TE1.0 and TE1.2	51	-4	-1	0.646
	4.71		34	0	-28	Superior Temporal Gyrus	caudal area 22	-62	-33	7	0.954
	5.87	MTG_R_4_2	62	8	-28	Superior Temporal Gyrus	caudal area 22	66	-20	6	0.859
	6.74	MTG_R_4_2	60	12	-28	Superior Temporal Gyrus	lateral area 38	-45	11	-20	0.27
	7.48	STG_L_6_5	-48	20	-26	Superior Temporal Gyrus	lateral area 38	47	12	-20	0.387
	6.04	Hipp_L_2_1	-20	-16	-24	Superior Temporal Gyrus	rostral area 22	-55	-3	-10	0.964
	7.11	MTG_L_4_2	-58	-10	-24	Superior Temporal Gyrus	rostral area 22	56	-12	-5	0.943
	12.31	STG_L_6_6	-50	6	-24	Middle Temporal Gyrus	caudal area 21	-65	-30	-12	0.433
	4.02	FuG_L_3_3	-42	-46	-22	Middle Temporal Gyrus	caudal area 21	65	-29	-13	0.192
	7.82	PhG_L_6_2	-20	-32	-22	Middle Temporal Gyrus	rostral area 21	-53	2	-30	0.844
	6.15	Hipp_L_2_1	-20	-20	-22	Middle Temporal Gyrus	rostral area 21	51	6	-32	0.774
	6.5	ITG_L_7_1	-44	-18	-22	Middle Temporal Gyrus	dorsolateral area37	-59	-58	4	0.284
	7.14	PhG_R_6_3	24	-32	-20	Middle Temporal Gyrus	dorsolateral area37	60	-53	3	0.191
	7.74	PhG_L_6_2	-22	-28	-20	Middle Temporal Gyrus	anterior superior temporal sulcus	-58	-20	-9	0.928
	7.05	Hipp_L_2_1	-26	-8	-20	Middle Temporal Gyrus	anterior superior temporal sulcus	58	-16	-10	0.964
	6.99	OrG_L_6_2	-40	28	-20	Inferior Temporal Gyrus	intermediate ventral area 20	-45	-26	-27	0.217
	7.32	Hipp_L_2_2	-30	-16	-18	Inferior Temporal Gyrus	intermediate ventral area 20	46	-14	-33	0.288
	7.48	Hipp_L_2_1	-26	-14	-18	Inferior Temporal Gyrus	rostral area 20	-43	-2	-41	0.287
	7.17	Hipp_R_2_1	22	-10	-18	Inferior Temporal Gyrus	rostral area 20	40	0	-43	0.303
	7.75	Hipp_L_2_1	-22	-8	-18	Inferior Temporal Gyrus	intermediate lateral area 20	-56	-16	-28	0.45
	11.99	MTG_R_4_4	56	6	-18	Inferior Temporal Gyrus	intermediate lateral area 20	55	-11	-32	0.104
	4.71	Hipp_L_2_2	-34	-26	-16	Inferior Temporal Gyrus	caudolateral of area 20	-59	-42	-16	0.004
	5.41	PhG_R_6_4	18	-26	-16	Inferior Temporal Gyrus	caudoventral of area 20	-55	-31	-27	0.002
	14.71	STG_L_6_6	-54	6	-16	Inferior Temporal Gyrus	caudoventral of area 20	54	-31	-26	0.002
	6.39	FuG_L_3_3	-40	-40	-14	Fusiform Gyrus	rostroventral area 20	-33	-16	-32	0.3
	8.18	PhG_L_6_3	-28	-36	-14	Fusiform Gyrus	rostroventral area 20	33	-15	-34	0.226
	4.89	FuG_R_3_1	36	-36	-14	Fusiform Gyrus	medioventral area37	-31	-64	-14	0.001
	15.1	STG_L_6_6	-52	-6	-14	Fusiform Gyrus	lateroventral area37	-42	-51	-17	0.167
	13.17	MTG_R_4_4	58	-2	-14	Fusiform Gyrus	lateroventral area37	43	-49	-19	0.009
	5.24	FuG_L_3_3	-38	-46	-12	Parahippocampal Gyrus	rostral area 35/36	-27	-7	-34	0.028
	5.4	SN_r	16	-26	-12	Parahippocampal Gyrus	rostral area 35/36	28	-8	-33	0.021
	10.96	MTG_R_4_4	50	-18	-12	Parahippocampal Gyrus	caudal area 35/36	-25	-25	-26	0.405
	15.1	STG_L_6_6	-56	-6	-12	Parahippocampal Gyrus	caudal area 35/36	26	-23	-27	0.182
	16.35	STG_L_6_6	-56	0	-12	Parahippocampal Gyrus	area TL (lateral PPHC, posterior parahippocampal gyrus)	-28	-32	-18	0.831
	11.23	MTG_R_4_4	52	-16	-10	Parahippocampal Gyrus	area TL (lateral PPHC, posterior parahippocampal gyrus)	30	-30	-18	0.649
	10.28	OrG_L_6_6	-46	28	-10	Parahippocampal Gyrus	area 28/34 (EC, entorhinal cortex)	-19	-12	-30	0.117
	5.29	FuG_L_3_3	-40	-46	-8	Parahippocampal Gyrus	area 28/34 (EC, entorhinal cortex)	19	-10	-30	0.05
	5.72	Hipp_L_2_2	-34	-28	-6	Parahippocampal Gyrus	area TH (medial PPHC)	-17	-39	-10	0.405
	6.25	Tha_L_8_5	-12	-28	-6	Parahippocampal Gyrus	area TH (medial PPHC)	19	-36	-11	0.395
	5.2	mRt_r	10	-30	-4	Posterior Superior Temporal Sulcus	rostroposterior superior temporal sulcus	-54	-40	4	1
	11.71	STG_R_6_6	46	-20	-4	Posterior Superior Temporal Sulcus	rostroposterior superior temporal sulcus	53	-37	3	1
	11.39	STG_R_6_3	54	-6	-4	Posterior Superior Temporal Sulcus	caudoposterior superior temporal sulcus	-52	-50	11	0.983
	11.99	STG_L_6_3	-50	-12	-2	Posterior Superior Temporal Sulcus	caudoposterior superior temporal sulcus	57	-40	12	0.779
	3.3	CG_R_7_4	6	-42	0	Inferior Parietal Lobule	caudal area 39(PGp)	-34	-80	29	0.21
	11.94	STG_R_6_6	56	-30	0	Inferior Parietal Lobule	caudal area 39(PGp)	45	-71	20	0.396
	20.19	STG_L_6_4	-54	-24	0	Inferior Parietal Lobule	rostrodorsal area 39(Hip3)	-38	-61	46	0.124
	14.32	STG_R_6_6	60	-14	0	Inferior Parietal Lobule	rostrodorsal area 39(Hip3)	39	-65	44	0.002
	9.89	IFG_L_6_4	-50	26	0	Inferior Parietal Lobule	caudal area 40(PFm)	-56	-49	38	0.313
	17.08	STG_L_6_4	-62	-22	2	Inferior Parietal Lobule	caudal area 40(PFm)	57	-44	38	0.027
	12.97	STG_R_6_6	56	-22	2	Inferior Parietal Lobule	rostroventral area 39(PGa)	-47	-65	26	0.763
	14.5	STG_R_6_3	48	-16	2	Inferior Parietal Lobule	rostroventral area 39(PGa)	53	-54	25	0.644
	15.73	STG_L_6_6	-62	-14	2	Inferior Parietal Lobule	rostroventral area 40(PFop)	-53	-31	23	0.391
	6.04	CG_L_7_4	-16	-48	4	Inferior Parietal Lobule	rostroventral area 40(PFop)	55	-26	26	0.088
	14.27	pSTS_L_2_1	-58	-36	4	Precuneus	medial area 5(PEm)	-8	-47	57	0.014
	13.77	STG_R_6_3	42	-22	4	Precuneus	dorsomedial parietooccipital sulcus(PEr)	-12	-67	25	0.176
	13.9	STG_L_6_2	-46	-26	6	Precuneus	dorsomedial parietooccipital sulcus(PEr)	16	-64	25	0.151
	12	STG_R_6_6	56	-26	6	Precuneus	area 31 (Lc1)	-6	-55	34	0.363
	4.89	CG_R_7_4	6	-52	8	Precuneus	area 31 (Lc1)	6	-54	35	0.079
	6.03	CG_L_7_4	-8	-50	8	Postcentral Gyrus	area 1/2/3(tongue and larynx region)	-56	-14	16	0.228
	9.18	pSTS_L_2_2	-48	-46	8	Postcentral Gyrus	area 1/2/3(tongue and larynx region)	56	-10	15	0.175
	6.48	CG_R_7_4	16	-46	8	Insular Gyrus	hypergranular insula	-36	-20	10	0.665
	10.04	STG_R_6_2	62	-18	8	Insular Gyrus	hypergranular insula	37	-18	8	0.746
	5.34	pSTS_R_2_2	70	-40	10	Insular Gyrus	ventral granular insula	-38	-4	-9	0.026
	6.74		-14	-50	12	Insular Gyrus	ventral granular insula	39	-2	-9	0.035
	5.58	Pcun_R_4_3	8	-54	14	Insular Gyrus	dorsal granular insula	-38	-8	8	0.018
	5.45		40	-46	14	Insular Gyrus	dorsal granular insula	39	-7	8	0.051
	11.98	IFG_L_6_3	-54	20	14	Cingulate Gyrus	dorsal area 23	-4	-39	31	0.309
	5.45	IPL_R_6_5	66	-42	16	Cingulate Gyrus	dorsal area 23	4	-37	32	0.034
	4.91	STG_R_6_4	70	-34	16	Cingulate Gyrus	ventral area 23	-8	-47	10	0.616
	4.88	IPL_R_6_1	52	-74	18	Cingulate Gyrus	ventral area 23	9	-44	11	0.261
	6.98	Pcun_L_4_3	-12	-54	18	Cuneus	ventomeial parietooccipital sulcus	-13	-68	12	0.01
	5.78	Pcun_R_4_3	14	-50	18	Cuneus	ventomeial parietooccipital sulcus	15	-63	12	0.03
	4.43		18	-44	18	Amygdala	medial amyg	-19	-2	-20	0.165
	5.18		-36	-42	18	Amygdala	medial amyg	19	-2	-19	0.221
	6.64	IPL_R_6_5	40	-56	20	Amygdala	lateral amyg	-27	-4	-20	0.558
	9.61	IPL_L_6_5	-44	-52	20	Amygdala	lateral amyg	28	-3	-20	0.418
	5.98	IPL_R_6_1	46	-82	22	Hippocampus	rostral hipp	-22	-14	-19	0.642
	4.54	IPL_L_6_5	-36	-66	22	Hippocampus	rostral hipp	22	-12	-20	0.605
	8.04	IPL_R_6_5	46	-60	22	Hippocampus	caudal hipp	-28	-30	-10	0.506
	9.73	IPL_L_6_4	-54	-48	22	Hippocampus	caudal hipp	29	-27	-10	0.178
	4.2		26	-46	22	Striatum	nucleus accumbens	-17	3	-9	0.037
	4.12		-26	-50	24	Striatum	ventromedial putamen	-23	7	-4	0.006
	4.19		24	-44	24	Striatum	dorsolateral putamen	-28	-5	2	0.01
	10.5	IPL_L_6_5	-54	-60	26	Striatum	dorsolateral putamen	29	-3	1	0.009
	3.73	MFG_L_7_2	-30	16	26	Thalamus	sensory thalamus	-18	-23	4	0.056
	3.86	Pcun_L_4_4	-4	-56	28	Thalamus	sensory thalamus	18	-22	3	0.047
	4.78		-22	-46	28	Thalamus	posterior parietal thalamus	-16	-24	6	0.127
	6.23	IPL_R_6_1	50	-74	30	Thalamus	posterior parietal thalamus	15	-25	6	0.069
	8.22	IPL_L_6_5	-44	-68	32	Thalamus	occipital thalamus	-15	-28	4	0.203
	4.75		-20	-42	32	Thalamus	caudal Temporal thalamus	-12	-22	13	0.005
	3.49		22	-42	32	Thalamus	lateral Pre-frontal thalamus	13	-16	7	0.011
	3.63		22	-38	32	Cerebellum	Left I-IV	-7	-44	-17	0.042
	5.01	CG_L_7_1	-2	-48	36	Cerebellum	Right I-IV	10	-43	-19	0.032
	4.29	Pcun_L_4_4	-18	-46	38	Cerebellum	Left V	-14	-49	-19	0.04
	5.01	Pcun_L_4_4	-8	-46	40	Cerebellum	Right V	14	-51	-19	0.011
						Cerebellum	Left VI	-23	-58	-25	0.001
						Brainstem	Isthmic reticular formation	-5	-30	-9	0.083
						Brainstem	Isthmic reticular formation	8	-29	-9	0.5
						Brainstem	Microcellular tegmental nucleus â€“ prabigeminal nucleus	-7	-33	-10	0.091
						Brainstem	Microcellular tegmental nucleus â€“ prabigeminal nucleus	9	-32	-10	0.143
						Brainstem	Mesencephalic reticular formation	-6	-25	-5	0.333
						Brainstem	Mesencephalic reticular formation	10	-25	-5	0.395
						Brainstem	Superior colliculus	-4	-33	-5	0.167
						Brainstem	Superior colliculus	6	-33	-5	0.333
						Brainstem	Substantia nigra	-8	-17	-11	0.066
						Brainstem	Substantia nigra	11	-17	-12	0.138
						Diencephalon	Lateral geniculate nucleus	-22	-26	-7	0.167
						Diencephalon	Medial geniculate nucleus	-13	-30	-3	1
						Diencephalon	Medial geniculate nucleus	16	-29	-3	0.833
484 voxels	7.82	CER_L_Crus_II	-20	-82	-36	Cerebellum	Left VI	-23	-58	-25	0.011
	8.81	CER_L_Crus_I	-24	-74	-34	Cerebellum	Left Crus I	-37	-68	-32	0.089
	4.04	CER_L_VI	-18	-66	-30	Cerebellum	Left Crus II	-26	-75	-42	0.12
365 voxels	7.11	IFG_R_6_4	56	28	-2	Inferior Frontal Gyrus	inferior frontal sulcus	48	35	13	0.009
	6.81	IFG_R_6_3	58	26	4	Inferior Frontal Gyrus	caudal area 45	54	24	12	0.452
						Inferior Frontal Gyrus	rostral area 45	51	36	-1	0.235
						Inferior Frontal Gyrus	opercular area 44	42	22	3	0.027
						Orbital Gyrus	lateral area 12/47	42	31	-9	0.02
180 voxels	4.28	Str_L_6_2	-18	8	4	Striatum	globus pallidus	-22	-2	4	0.024
	4.19		-16	2	8	Striatum	ventromedial putamen	-23	7	-4	0.021
	4.1	Str_L_6_5	-16	8	8	Striatum	dorsal caudate	-14	2	16	0.04
	4.25	Str_L_6_2	-20	-4	10	Thalamus	medial Pre-frontal thalamus	-7	-12	5	0.029
	4.09	Tha_L_8_1	-16	-4	12	Thalamus	pre-motor thalamus	-18	-13	3	0.008
	4.21		-18	-2	14	Thalamus	posterior parietal thalamus	-16	-24	6	0.012
	4.05	Str_L_6_5	-18	4	14	Thalamus	occipital thalamus	-15	-28	4	0.004
	3.62	Str_L_6_5	-20	-2	22	Thalamus	lateral Pre-frontal thalamus	-11	-14	2	0.036
1900 voxels	3.99	SFG_L_7_7	-8	66	6	Superior Frontal Gyrus	medial area 8	-5	15	54	0.382
	4.06	SFG_L_7_7	-10	64	10	Superior Frontal Gyrus	medial area 8	7	16	54	0.005
	5.5	SFG_R_7_7	8	56	26	Superior Frontal Gyrus	dorsolateral area 8	-18	24	53	0.301
	8.27	SFG_L_7_3	-12	52	32	Superior Frontal Gyrus	lateral area 9	-11	49	40	0.215
	8.91	SFG_L_7_6	-8	48	36	Superior Frontal Gyrus	lateral area 9	13	48	40	0.038
	4.64	SFG_L_7_2	-20	24	38	Superior Frontal Gyrus	dorsolateral area 6	-18	-1	65	0.011
	4.17	SFG_L_7_2	-16	30	40	Superior Frontal Gyrus	medial area 9	-5	36	38	0.289
	3.97	SFG_R_7_3	12	46	40	Superior Frontal Gyrus	medial area 9	6	38	35	0.048
	4.58	SFG_R_7_3	12	40	42	Superior Frontal Gyrus	medial area 10	-8	56	15	0.222
	6.58	SFG_L_7_3	-16	42	44	Superior Frontal Gyrus	medial area 10	8	58	13	0.102
	6.47	SFG_L_7_3	-12	44	44	Middle Frontal Gyrus	dorsal area 9/46	-27	43	31	0.023
	6.53	SFG_L_7_3	-8	44	44	Middle Frontal Gyrus	area 46	-28	56	12	0.005
	5.28	SFG_L_7_6	-6	30	50	Middle Frontal Gyrus	ventrolateral area 8	-33	23	45	0.013
	5.3	SFG_L_7_3	-8	34	52
	6.52	SFG_L_7_1	-8	22	62
	5.36	SFG_L_7_2	-12	18	68
568 voxels	6.95	MFG_L_7_2	-42	10	50	Middle Frontal Gyrus	inferior frontal junction	-42	13	36	0.27
						Middle Frontal Gyrus	ventrolateral area 8	-33	23	45	0.026
						Middle Frontal Gyrus	ventrolateral area 6	-32	4	55	0.231
						Precentral Gyrus	caudal dorsolateral area 6	-32	-9	58	0.016
						Precentral Gyrus	caudal ventrolateral area 6	-49	5	30	0.047
272 voxels	-4.99	CER_L_Crus_II	-26	-78	-54	Cerebellum	Left Crus I	-37	-68	-32	0.017
	-3.57	CER_L_Crus_II	-44	-60	-54	Cerebellum	Left Crus II	-26	-75	-42	0.091
	-5.28	CER_L_Crus_II	-34	-74	-52	Cerebellum	Left VIIb	-25	-66	-50	0.054
	-4.86	CER_L_Crus_II	-44	-68	-46
	-4.96	CER_L_Crus_II	-48	-60	-46
	-3.54	CER_L_Crus_II	-40	-54	-46
	-4.55	CER_L_Crus_II	-36	-64	-44
	-3.64	CER_L_Crus_II	-44	-56	-44
	-3.66	CER_L_Crus_II	-42	-52	-44
369 voxels	-5.4	ITG_R_7_6	56	-32	-18	Middle Temporal Gyrus	caudal area 21	65	-29	-13	0.048
	-5.8	ITG_R_7_6	60	-36	-16	Middle Temporal Gyrus	dorsolateral area37	60	-53	3	0.018
	-6.63	ITG_R_7_2	54	-50	-12	Inferior Temporal Gyrus	extreme lateroventral area37	53	-52	-18	0.179
						Inferior Temporal Gyrus	ventrolateral area 37	54	-57	-8	0.261
						Inferior Temporal Gyrus	caudolateral of area 20	61	-40	-17	0.371
						Inferior Temporal Gyrus	caudoventral of area 20	54	-31	-26	0.023
2952 voxels	-5.21	OrG_R_6_3	18	40	-18	Superior Frontal Gyrus	dorsolateral area 8	22	26	51	0.163
	-9.86	OrG_R_6_2	40	50	-8	Superior Frontal Gyrus	dorsolateral area 6	20	4	64	0.044
	-9.29	MFG_R_7_4	40	50	0	Middle Frontal Gyrus	dorsal area 9/46	30	37	36	0.177
	-9.55	MFG_R_7_4	42	48	2	Middle Frontal Gyrus	inferior frontal junction	42	11	39	0.036
	-8.54	MFG_R_7_4	44	44	6	Middle Frontal Gyrus	area 46	28	55	17	0.319
	-5.68	MFG_R_7_3	28	56	6	Middle Frontal Gyrus	ventral area 9/46	42	44	14	0.397
	-7.03	MFG_R_7_3	32	48	12	Middle Frontal Gyrus	ventrolateral area 8	42	27	39	0.357
	-7.82	MFG_R_7_3	28	52	16	Middle Frontal Gyrus	ventrolateral area 6	34	8	54	0.208
	-11.3	MFG_R_7_4	42	42	18	Middle Frontal Gyrus	lateral area10	25	61	-4	0.163
	-10.99	MFG_R_7_4	40	36	24	Inferior Frontal Gyrus	inferior frontal sulcus	48	35	13	0.419
	-7.71	MFG_R_7_5	42	28	36	Inferior Frontal Gyrus	rostral area 45	51	36	-1	0.177
	-7.13	MFG_R_7_5	40	26	40	Orbital Gyrus	orbital area 12/47	40	39	-14	0.232
	-6.85	MFG_R_7_5	38	24	42	Orbital Gyrus	lateral area 11	23	36	-18	0.185
	-6.76	MFG_R_7_5	42	20	44	Orbital Gyrus	lateral area 12/47	42	31	-9	0.077
	-4.71	MFG_R_7_6	30	16	56
	-5.15	SFG_R_7_2	24	26	56
	-5.02	SFG_R_7_4	24	12	62
1875 voxels	-11.88	INS_R_6_3	40	14	-8	Inferior Frontal Gyrus	dorsal area 44	45	16	25	0.052
	-6.61	INS_R_6_4	38	-8	-4	Inferior Frontal Gyrus	opercular area 44	42	22	3	0.131
	-10.87	INS_R_6_6	40	6	-2	Inferior Frontal Gyrus	ventral area 44	54	14	11	0.443
	-8.47	PrG_R_6_5	54	6	8	Orbital Gyrus	orbital area 12/47	40	39	-14	0.067
	-6.48	PrG_R_6_6	52	8	20	Orbital Gyrus	lateral area 11	23	36	-18	0.005
						Orbital Gyrus	lateral area 12/47	42	31	-9	0.235
						Precentral Gyrus	area 4(tongue and larynx region)	54	4	9	0.38
						Precentral Gyrus	caudal ventrolateral area 6	51	7	30	0.234
						Superior Temporal Gyrus	TE1.0 and TE1.2	51	-4	-1	0.014
						Superior Temporal Gyrus	lateral area 38	47	12	-20	0.022
						Insular Gyrus	hypergranular insula	37	-18	8	0.018
						Insular Gyrus	ventral agranular insula	33	14	-13	0.59
						Insular Gyrus	dorsal agranular insula	36	18	1	0.901
						Insular Gyrus	ventral granular insula	39	-2	-9	0.613
						Insular Gyrus	dorsal granular insula	39	-7	8	0.226
						Insular Gyrus	dorsal dysgranular insula	38	5	5	0.761
						Striatum	ventromedial putamen	22	8	-1	0.024
						Striatum	dorsolateral putamen	29	-3	1	0.197
1085 voxels	-6.84	INS_L_6_5	-42	2	-6	Inferior Frontal Gyrus	opercular area 44	-39	23	4	0.021
	-9.18	INS_L_6_3	-36	14	-6	Inferior Frontal Gyrus	ventral area 44	-52	13	6	0.018
	-7.27	INS_L_6_5	-40	-4	-4	Orbital Gyrus	orbital area 12/47	-36	33	-16	0.002
	-7.32	INS_L_6_6	-42	2	4	Precentral Gyrus	area 4(head and face region)	-49	-8	39	0.058
	-7.47	INS_L_6_6	-36	4	8	Precentral Gyrus	area 4(tongue and larynx region)	-52	0	8	0.242
	-5.83	PrG_L_6_1	-62	10	18	Precentral Gyrus	caudal ventrolateral area 6	-49	5	30	0.071
	-4.4	PrG_L_6_1	-60	8	28	Superior Temporal Gyrus	TE1.0 and TE1.2	-50	-11	1	0.004
						Superior Temporal Gyrus	lateral area 38	-45	11	-20	0.006
						Insular Gyrus	hypergranular insula	-36	-20	10	0.006
						Insular Gyrus	ventral agranular insula	-32	14	-13	0.423
						Insular Gyrus	dorsal agranular insula	-34	18	1	0.406
						Insular Gyrus	ventral granular insula	-38	-4	-9	0.43
						Insular Gyrus	dorsal granular insula	-38	-8	8	0.249
						Insular Gyrus	dorsal dysgranular insula	-38	5	5	0.764
						Striatum	globus pallidus	-22	-2	4	0.024
						Striatum	dorsal caudate	-14	2	16	0.004
						Striatum	dorsolateral putamen	-28	-5	2	0.044
1145 voxels	-4.11	OrG_L_6_3	-20	54	-16	Middle Frontal Gyrus	dorsal area 9/46	-27	43	31	0.041
	-5.13	OrG_L_6_3	-26	44	-14	Middle Frontal Gyrus	area 46	-28	56	12	0.184
	-4.13	OrG_L_6_3	-24	52	-14	Middle Frontal Gyrus	ventral area 9/46	-41	41	16	0.375
	-5.29	OrG_L_6_3	-30	44	-12	Middle Frontal Gyrus	lateral area10	-26	60	-6	0.055
	-4.71	MFG_L_7_3	-26	50	-4	Inferior Frontal Gyrus	inferior frontal sulcus	-47	32	14	0.039
	-4.75	MFG_L_7_3	-30	46	10	Inferior Frontal Gyrus	rostral area 45	-49	36	-3	0.005
	-4.15	MFG_L_7_3	-28	54	10	Orbital Gyrus	orbital area 12/47	-36	33	-16	0.067
	-6.46	MFG_L_7_4	-40	44	18	Orbital Gyrus	lateral area 11	-23	38	-18	0.183
	-3.57	MFG_L_7_3	-28	52	18	Orbital Gyrus	lateral area 12/47	-41	32	-9	0.007
	-6.08	MFG_L_7_4	-44	38	22
	-5.92	MFG_L_7_4	-38	42	26
5148 voxels	-5.92	CG_L_7_7	-8	36	-8	Superior Frontal Gyrus	medial area 8	-5	15	54	0.019
	-5.84	CG_R_7_7	8	38	-6	Superior Frontal Gyrus	medial area 8	7	16	54	0.142
	-5.92	CG_R_7_7	6	40	-4	Superior Frontal Gyrus	medial area 6	-6	-5	58	0.036
	-5.55		-10	34	6	Superior Frontal Gyrus	medial area 6	7	-4	60	0.008
	-5.72	CG_L_7_2	-8	34	10	Superior Frontal Gyrus	medial area 9	-5	36	38	0.026
	-5.8		-10	32	12	Superior Frontal Gyrus	medial area 9	6	38	35	0.333
	-11.07	CG_R_7_7	6	36	14	Superior Frontal Gyrus	medial area 10	-8	56	15	0.01
	-5.17	SFG_L_7_7	-12	34	16	Superior Frontal Gyrus	medial area 10	8	58	13	0.003
	-3.88	Tha_R_8_7	14	-26	18	Orbital Gyrus	medial area 14	-7	54	-7	0.002
	-6.33	CG_L_7_2	-4	22	22	Orbital Gyrus	medial area 14	6	47	-7	0.089
	-9.15	CG_L_7_2	-4	-12	26	Orbital Gyrus	area 13	-10	18	-19	0.001
	-6.42	CG_L_7_2	-4	18	26	Paracentral Lobule	area1/2/3 (lower limb region)	10	-34	54	0.178
	-8.42	CG_L_7_4	-6	-26	28	Paracentral Lobule	area 4, (lower limb region)	5	-21	61	0.003
	-13.08	CG_R_7_6	6	-14	28	Cingulate Gyrus	dorsal area 23	-4	-39	31	0.209
	-8.69	CG_R_7_3	6	28	28	Cingulate Gyrus	dorsal area 23	4	-37	32	0.37
	-8.29	CG_R_7_3	4	36	28	Cingulate Gyrus	rostroventral area 24	-3	8	25	0.721
	-6.43	CG_R_7_3	8	14	32	Cingulate Gyrus	rostroventral area 24	5	22	12	0.671
	-5.43	CG_L_7_5	-6	8	36	Cingulate Gyrus	pregenual area 32	-6	34	21	0.592
	-5.5	CG_L_7_5	-8	6	38	Cingulate Gyrus	pregenual area 32	5	28	27	0.997
	-5.33	CG_L_7_5	-4	6	38	Cingulate Gyrus	ventral area 23	-8	-47	10	0.039
	-7.76	CG_R_7_6	8	-24	40	Cingulate Gyrus	ventral area 23	9	-44	11	0.073
	-4.42	SFG_L_7_5	-12	-2	40	Cingulate Gyrus	caudodorsal area 24	-5	7	37	0.578
						Cingulate Gyrus	caudodorsal area 24	4	6	38	0.636
						Cingulate Gyrus	caudal area 23	-7	-23	41	0.064
						Cingulate Gyrus	caudal area 23	6	-20	40	0.612
						Cingulate Gyrus	subgenual area 32	-4	39	-2	0.321
						Cingulate Gyrus	subgenual area 32	5	41	6	0.674
						Striatum	dorsal caudate	14	5	14	0.003
						Thalamus	posterior parietal thalamus	15	-25	6	0.014
						Thalamus	occipital thalamus	13	-27	8	0.018
						Thalamus	caudal Temporal thalamus	10	-14	14	0.231
6369 voxels	-3.63	Cun_L_5_5	-12	-80	34	Superior Parietal Lobule	rostral area 7	19	-57	65	0.009
	-9.74	Pcun_L_4_3	-10	-66	36	Superior Parietal Lobule	caudal area 7	-15	-71	52	0.146
	-10.86	Pcun_R_4_1	8	-66	40	Superior Parietal Lobule	caudal area 7	19	-69	54	0.441
	-13.42	IPL_R_6_6	58	-30	40	Superior Parietal Lobule	lateral area 5	35	-42	54	0.709
	-10	Pcun_L_4_3	-8	-72	42	Superior Parietal Lobule	intraparietal area 7(hIP3)	31	-54	53	0.726
	-13.67	IPL_R_6_3	56	-30	44	Inferior Parietal Lobule	rostrodorsal area 39(Hip3)	39	-65	44	0.327
	-12.22	IPL_R_6_4	50	-42	46	Inferior Parietal Lobule	rostrodorsal area 40(PFt)	47	-35	45	0.909
	-12.94	IPL_R_6_3	42	-40	46	Inferior Parietal Lobule	caudal area 40(PFm)	57	-44	38	0.49
	-10.25	Pcun_R_4_1	10	-70	48	Inferior Parietal Lobule	rostroventral area 39(PGa)	53	-54	25	0.022
	-12.03	IPL_R_6_4	52	-40	48	Inferior Parietal Lobule	rostroventral area 40(PFop)	55	-26	26	0.394
						Precuneus	medial area 7(PEp)	-5	-63	51	0.494
						Precuneus	medial area 7(PEp)	6	-65	51	0.744
						Precuneus	dorsomedial parietooccipital sulcus(PEr)	-12	-67	25	0.368
						Precuneus	dorsomedial parietooccipital sulcus(PEr)	16	-64	25	0.31
						Precuneus	area 31 (Lc1)	-6	-55	34	0.103
						Precuneus	area 31 (Lc1)	6	-54	35	0.171
						Postcentral Gyrus	area 1/2/3(tongue and larynx region)	56	-10	15	0.07
						Postcentral Gyrus	area 2	48	-24	48	0.317
						Cuneus	rostral cuneus gyrus	7	-76	11	0.006
						Cuneus	ventomeial parietooccipital sulcus	-13	-68	12	0.031
						Cuneus	ventomeial parietooccipital sulcus	15	-63	12	0.043
						Occipital Gyrus	medial superior occipital gyrus	-11	-88	31	0.066
						Occipital Gyrus	medial superior occipital gyrus	16	-85	34	0.037
						Occipital Gyrus	lateral superior occipital gyrus	-22	-77	36	0.002
						Occipital Gyrus	lateral superior occipital gyrus	29	-75	36	0.095
2654 voxels	-8.58	IPL_L_6_6	-58	-20	24	Precentral Gyrus	area 4(head and face region)	-49	-8	39	0.001
	-6.59	IPL_L_6_3	-54	-32	36	Superior Parietal Lobule	caudal area 7	-15	-71	52	0.017
	-3.48	PrG_L_6_1	-34	-20	36	Superior Parietal Lobule	lateral area 5	-33	-47	50	0.857
	-7.24	SPL_L_5_3	-34	-44	40	Superior Parietal Lobule	postcentral area 7	-22	-47	65	0.004
	-7.53	IPL_L_6_3	-46	-34	40	Superior Parietal Lobule	intraparietal area 7(hIP3)	-27	-59	54	0.399
	-7.54	IPL_L_6_3	-48	-32	42	Inferior Parietal Lobule	rostrodorsal area 39(Hip3)	-38	-61	46	0.179
	-5.28	IPL_L_6_3	-64	-30	42	Inferior Parietal Lobule	rostrodorsal area 40(PFt)	-51	-33	42	0.731
	-6.81	SPL_L_5_3	-32	-50	44	Inferior Parietal Lobule	caudal area 40(PFm)	-56	-49	38	0.055
	-3.43	IPL_L_6_3	-62	-22	46	Inferior Parietal Lobule	rostroventral area 40(PFop)	-53	-31	23	0.181
	-7.05	SPL_L_5_5	-26	-56	48	Postcentral Gyrus	area 1/2/3(upper limb, head and face region)	-50	-16	43	0.01
	-6.85	SPL_L_5_3	-32	-54	50	Postcentral Gyrus	area 1/2/3(tongue and larynx region)	-56	-14	16	0.186
	-6.5	IPL_L_6_3	-58	-34	50	Postcentral Gyrus	area 2	-46	-30	50	0.407
	-4.64	IPL_L_6_3	-50	-38	56

## Sheet: Pet, Audio
	Cluster maxima		MNI(mm)			Areas in cluster		MNI(mm)
Cluster size	t-value	Location	X	Y	Z	Gyrus	Region	X	Y	Z	% of volume activated
1898 voxels	3.68	CER_R_VIIb	30	-68	-56	Cerebellum	Right VI	24	-58	-25	0.074
	5.83	CER_R_VIIb	30	-68	-48	Cerebellum	Right Crus I	38	-66	-32	0.333
	5.73	CER_R_VIIb	28	-64	-48	Cerebellum	Right Crus II	26	-75	-41	0.39
	3.62	CER_R_Crus_II	46	-70	-44	Cerebellum	Right VIIb	28	-65	-51	0.155
	4.89	CER_R_Crus_I	34	-66	-40	Cerebellum	Right VIIIa	26	-57	-54	0.019
	9.31	CER_R_Crus_II	18	-84	-38
	7.55	CER_R_Crus_I	36	-78	-36
	7.54	CER_R_Crus_I	40	-74	-36
	5.32	CER_R_VI	18	-70	-28
	5.24	CER_R_VI	34	-60	-28
	3.71	CER_R_Crus_I	26	-88	-26
	4.69	CER_R_Crus_I	24	-78	-26
	5.02	CER_R_Crus_I	18	-74	-26
5690 voxels	4.24	ITG_R_7_3	38	2	-46	Precentral Gyrus	area 4(tongue and larynx region)	54	4	9	0.017
	3.66	MTG_R_4_2	42	10	-44	Superior Temporal Gyrus	medial area 38	31	15	-34	0.014
	3.79	MTG_R_4_2	40	14	-42	Superior Temporal Gyrus	area 41/42	54	-24	11	0.887
	4.3	FuG_R_3_1	38	-6	-40	Superior Temporal Gyrus	TE1.0 and TE1.2	51	-4	-1	0.665
	4.04	ITG_R_7_1	40	-8	-38	Superior Temporal Gyrus	caudal area 22	66	-20	6	0.885
	5.04	ITG_R_7_3	38	4	-38	Superior Temporal Gyrus	lateral area 38	47	12	-20	0.308
	4.12	MTG_R_4_2	38	16	-38	Superior Temporal Gyrus	rostral area 22	56	-12	-5	0.932
	3.44	FuG_R_3_1	42	-12	-34	Middle Temporal Gyrus	caudal area 21	65	-29	-13	0.119
	4.99	MTG_R_4_2	62	4	-30	Middle Temporal Gyrus	rostral area 21	51	6	-32	0.477
	5.4	MTG_R_4_2	64	-2	-28	Middle Temporal Gyrus	dorsolateral area37	60	-53	3	0.034
	4.64	MTG_R_4_2	60	12	-28	Middle Temporal Gyrus	anterior superior temporal sulcus	58	-16	-10	0.946
	3.7	FuG_R_3_1	42	-20	-24	Inferior Temporal Gyrus	intermediate ventral area 20	46	-14	-33	0.033
	11.28	MTG_R_4_4	54	2	-18	Inferior Temporal Gyrus	rostral area 20	40	0	-43	0.121
	12.49	MTG_R_4_4	58	-2	-12	Inferior Temporal Gyrus	intermediate lateral area 20	55	-11	-32	0.004
	13.3	STG_R_6_4	64	-10	-4	Fusiform Gyrus	rostroventral area 20	33	-15	-34	0.04
	11.45	STG_R_6_6	56	-6	-4	Posterior Superior Temporal Sulcus	rostroposterior superior temporal sulcus	53	-37	3	0.952
	11.67	STG_R_6_6	56	-30	0	Posterior Superior Temporal Sulcus	caudoposterior superior temporal sulcus	57	-40	12	0.359
	13.97	STG_R_6_2	52	-16	0	Inferior Parietal Lobule	caudal area 40(PFm)	57	-44	38	0.003
	14.02	STG_R_6_2	58	-14	0	Inferior Parietal Lobule	rostroventral area 39(PGa)	53	-54	25	0.007
	12.62	STG_R_6_6	56	-22	2	Inferior Parietal Lobule	rostroventral area 40(PFop)	55	-26	26	0.101
	14.1	STG_R_6_3	48	-16	2	Postcentral Gyrus	area 1/2/3(tongue and larynx region)	56	-10	15	0.183
	14.1	STG_R_6_3	40	-20	4	Insular Gyrus	hypergranular insula	37	-18	8	0.761
	11.83	STG_R_6_4	60	-26	6	Insular Gyrus	ventral granular insula	39	-2	-9	0.046
	14.08	STG_R_6_3	44	-22	6	Insular Gyrus	dorsal granular insula	39	-7	8	0.036
	10.43	STG_R_6_2	62	-18	8	Striatum	dorsolateral putamen	29	-3	1	0.007
	5.06	STG_R_6_4	70	-34	16
12864 voxels	6.88	ITG_L_7_3	-38	2	-46	Middle Frontal Gyrus	inferior frontal junction	-42	13	36	0.288
	7.45	ITG_L_7_3	-40	0	-44	Middle Frontal Gyrus	ventral area 9/46	-41	41	16	0.001
	5.93	ITG_L_7_3	-40	8	-44	Middle Frontal Gyrus	ventrolateral area 8	-33	23	45	0.014
	7.78	FuG_L_3_1	-38	-6	-38	Middle Frontal Gyrus	ventrolateral area 6	-32	4	55	0.267
	6.02	ITG_L_7_3	-44	2	-38	Inferior Frontal Gyrus	dorsal area 44	-46	13	24	0.719
	6.7	ITG_L_7_1	-40	-10	-34	Inferior Frontal Gyrus	inferior frontal sulcus	-47	32	14	0.43
	5.68	PhG_L_6_1	-30	-4	-34	Inferior Frontal Gyrus	caudal area 45	-53	23	11	0.853
	5.27	STG_L_6_1	-42	20	-30	Inferior Frontal Gyrus	rostral area 45	-49	36	-3	0.583
	5.46	ITG_L_7_1	-44	-16	-28	Inferior Frontal Gyrus	opercular area 44	-39	23	4	0.412
	4.15	FuG_L_3_3	-38	-44	-26	Inferior Frontal Gyrus	ventral area 44	-52	13	6	0.268
	5.48	ITG_L_7_1	-42	-20	-24	Orbital Gyrus	orbital area 12/47	-36	33	-16	0.22
	5.35	ITG_L_7_2	-52	-58	-20	Orbital Gyrus	lateral area 12/47	-41	32	-9	0.285
	4.36	Hipp_L_2_2	-36	-18	-20	Precentral Gyrus	caudal dorsolateral area 6	-32	-9	58	0.021
	7.08	MTG_L_4_2	-60	-14	-20	Precentral Gyrus	area 4(tongue and larynx region)	-52	0	8	0.083
	7.22	Hipp_L_2_1	-26	-6	-20	Precentral Gyrus	caudal ventrolateral area 6	-49	5	30	0.043
	3.7	INS_L_6_2	-26	10	-20	Superior Temporal Gyrus	medial area 38	-32	14	-34	0.05
	5.92	OrG_L_6_2	-42	24	-20	Superior Temporal Gyrus	area 41/42	-54	-32	12	0.996
	3.55	FuG_L_3_3	-42	-32	-18	Superior Temporal Gyrus	TE1.0 and TE1.2	-50	-11	1	0.824
	9.04	Hipp_L_2_1	-20	-8	-18	Superior Temporal Gyrus	caudal area 22	-62	-33	7	0.945
	4.54	Hipp_L_2_2	-36	-20	-16	Superior Temporal Gyrus	lateral area 38	-45	11	-20	0.258
	12.15	STG_L_6_6	-52	-6	-16	Superior Temporal Gyrus	rostral area 22	-55	-3	-10	0.975
	13.35	STG_L_6_6	-54	6	-16	Middle Temporal Gyrus	caudal area 21	-65	-30	-12	0.312
	7.35	OrG_L_6_6	-46	30	-16	Middle Temporal Gyrus	rostral area 21	-53	2	-30	0.7
	6.17	FuG_L_3_3	-44	-42	-12	Middle Temporal Gyrus	dorsolateral area37	-59	-58	4	0.27
	13.53	STG_L_6_6	-56	0	-12	Middle Temporal Gyrus	anterior superior temporal sulcus	-58	-20	-9	0.925
	3.66	Str_L_6_4	-28	6	-10	Inferior Temporal Gyrus	intermediate ventral area 20	-45	-26	-27	0.208
	8.64	OrG_L_6_6	-50	28	-8	Inferior Temporal Gyrus	extreme lateroventral area37	-51	-57	-15	0.127
	4.16	Str_L_6_4	-20	2	-6	Inferior Temporal Gyrus	rostral area 20	-43	-2	-41	0.26
	8.85	IFG_L_6_4	-48	30	-6	Inferior Temporal Gyrus	intermediate lateral area 20	-56	-16	-28	0.295
	12.99	STG_L_6_3	-50	-12	-2	Inferior Temporal Gyrus	caudoventral of area 20	-55	-31	-27	0.002
	9.05	IFG_L_6_4	-52	26	-2	Fusiform Gyrus	rostroventral area 20	-33	-16	-32	0.148
	13.96	MTG_L_4_4	-60	-30	0	Fusiform Gyrus	medioventral area37	-31	-64	-14	0.001
	17.45	STG_L_6_4	-54	-24	0	Fusiform Gyrus	lateroventral area37	-42	-51	-17	0.174
	13.79	STG_L_6_4	-62	-32	2	Parahippocampal Gyrus	rostral area 35/36	-27	-7	-34	0.131
	16.99	STG_L_6_4	-64	-22	2	Posterior Superior Temporal Sulcus	rostroposterior superior temporal sulcus	-54	-40	4	1
	16.47	STG_L_6_3	-60	-14	2	Posterior Superior Temporal Sulcus	caudoposterior superior temporal sulcus	-52	-50	11	0.992
	13.68	pSTS_L_2_1	-58	-36	4	Inferior Parietal Lobule	caudal area 39(PGp)	-34	-80	29	0.086
	15.76	STG_L_6_2	-50	-24	4	Inferior Parietal Lobule	rostrodorsal area 39(Hip3)	-38	-61	46	0.11
	12.24	STG_L_6_2	-44	-34	6	Inferior Parietal Lobule	caudal area 40(PFm)	-56	-49	38	0.113
	14.25	STG_L_6_2	-44	-28	8	Inferior Parietal Lobule	rostroventral area 39(PGa)	-47	-65	26	0.685
	4.81	Str_L_6_2	-18	6	8	Inferior Parietal Lobule	rostroventral area 40(PFop)	-53	-31	23	0.417
	8.18	IFG_L_6_3	-52	26	8	Postcentral Gyrus	area 1/2/3(tongue and larynx region)	-56	-14	16	0.225
	5.01		-18	2	12	Insular Gyrus	hypergranular insula	-36	-20	10	0.652
	6.58	IFG_L_6_3	-48	24	14	Insular Gyrus	ventral agranular insula	-32	14	-13	0.017
	6.66	IFG_L_6_3	-46	18	16	Insular Gyrus	ventral granular insula	-38	-4	-9	0.041
	6.62	IFG_L_6_3	-50	20	16	Insular Gyrus	dorsal granular insula	-38	-8	8	0.021
	6.54	IPL_L_6_5	-46	-52	18	Amygdala	medial amyg	-19	-2	-20	0.347
	6.51	IFG_L_6_1	-42	18	18	Amygdala	lateral amyg	-27	-4	-20	0.802
	6.52	IPL_L_6_4	-60	-54	20	Hippocampus	rostral hipp	-22	-14	-19	0.576
	7.18	IPL_L_6_5	-50	-54	22	Hippocampus	caudal hipp	-28	-30	-10	0.148
	6.53	IPL_L_6_4	-60	-50	22	Striatum	ventral caudate	-12	14	0	0.019
	5.75	IPL_L_6_5	-38	-58	24	Striatum	globus pallidus	-22	-2	4	0.021
	3.56		-28	14	28	Striatum	nucleus accumbens	-17	3	-9	0.071
	6.89	IPL_L_6_5	-42	-66	30	Striatum	ventromedial putamen	-23	7	-4	0.157
	6.14	IPL_L_6_1	-38	-80	36	Striatum	dorsal caudate	-14	2	16	0.01
	5.89	MFG_L_7_2	-42	8	50	Striatum	dorsolateral putamen	-28	-5	2	0.012
	5.52	MFG_L_7_6	-40	4	54	Cerebellum	Left VI	-23	-58	-25	0.002
						Cerebellum	Left Crus I	-37	-68	-32	0
375 voxels	4.34	PhG_R_6_1	30	-2	-32	Fusiform Gyrus	rostroventral area 20	33	-15	-34	0.004
	5.2	Amyg_R_2_2	32	-2	-24	Parahippocampal Gyrus	rostral area 35/36	28	-8	-33	0.076
	5.55	Hipp_R_2_1	32	-8	-22	Amygdala	medial amyg	19	-2	-19	0.249
	7.12	Hipp_R_2_1	22	-10	-18	Amygdala	lateral amyg	28	-3	-20	0.463
						Hippocampus	rostral hipp	22	-12	-20	0.416
						Hippocampus	caudal hipp	29	-27	-10	0.024
1113 voxels	6.78	SN_l	-14	-26	-10	Parahippocampal Gyrus	area 28/34 (EC, entorhinal cortex)	-19	-12	-30	0.006
	6.57	SN_l	-12	-28	-8	Parahippocampal Gyrus	area TH (medial PPHC)	-17	-39	-10	0.054
	3.86	Tha_L_8_6	-6	-36	0	Precuneus	dorsomedial parietooccipital sulcus(PEr)	-12	-67	25	0.135
	6.03	CG_L_7_4	-14	-50	8	Precuneus	area 31 (Lc1)	-6	-55	34	0.203
	8.89	Pcun_L_4_4	-10	-54	18	Precuneus	area 31 (Lc1)	6	-54	35	0.071
	4.8	CG_L_7_1	-4	-50	30	Cingulate Gyrus	dorsal area 23	-4	-39	31	0.33
						Cingulate Gyrus	dorsal area 23	4	-37	32	0.019
						Cingulate Gyrus	ventral area 23	-8	-47	10	0.557
						Cuneus	ventomeial parietooccipital sulcus	-13	-68	12	0.002
						Hippocampus	rostral hipp	-22	-14	-19	0.016
						Thalamus	sensory thalamus	-18	-23	4	0.035
						Thalamus	posterior parietal thalamus	-16	-24	6	0.098
						Thalamus	occipital thalamus	-15	-28	4	0.042
						Brainstem	Isthmic reticular formation	-5	-30	-9	0.25
						Brainstem	Microcellular tegmental nucleus â€“ prabigeminal nucleus	-7	-33	-10	0.091
						Brainstem	Mesencephalic reticular formation	-6	-25	-5	0.148
						Brainstem	Superior colliculus	-4	-33	-5	0.083
						Brainstem	Substantia nigra	-8	-17	-11	0.093
						Diencephalon	Lateral geniculate nucleus	-22	-26	-7	0.111
						Diencephalon	Medial geniculate nucleus	-13	-30	-3	1
889 voxels	5.26	SFG_L_7_7	-8	60	20	Superior Frontal Gyrus	medial area 8	-5	15	54	0.223
	5.29	SFG_L_7_3	-10	56	24	Superior Frontal Gyrus	dorsolateral area 8	-18	24	53	0.108
	6.31	SFG_L_7_3	-12	52	32	Superior Frontal Gyrus	lateral area 9	-11	49	40	0.149
	4.23		-16	28	34	Superior Frontal Gyrus	medial area 9	-5	36	38	0.158
	4.52	SFG_L_7_3	-10	44	42	Superior Frontal Gyrus	medial area 10	-8	56	15	0.099
	4.64	SFG_L_7_6	-6	24	44	Middle Frontal Gyrus	dorsal area 9/46	-27	43	31	0.012
	5.42	SFG_L_7_2	-16	32	44
	4.35	SFG_L_7_3	-12	42	44
	4.67	SFG_L_7_1	-4	16	58
316 voxels	-5.3	CER_L_Crus_II	-46	-60	-48	Cerebellum	Left VI	-23	-58	-25	0.028
	-5.44	CER_L_Crus_II	-44	-56	-44	Cerebellum	Left Crus I	-37	-68	-32	0.09
	-5.75	CER_L_Crus_II	-42	-52	-44	Cerebellum	Left Crus II	-26	-75	-42	0.02
	-5.26	CER_L_Crus_I	-46	-58	-42
	-5.45	CER_L_Crus_I	-48	-60	-40
	-4.45	CER_L_Crus_I	-50	-54	-36
	-4.7	CER_L_Crus_I	-30	-62	-34
	-4.78	CER_L_Crus_I	-38	-54	-34
8848 voxels	-4.12	OrG_R_6_3	16	40	-18	Superior Frontal Gyrus	medial area 8	7	16	54	0.089
	-6.69	MFG_R_7_7	28	56	-14	Superior Frontal Gyrus	dorsolateral area 8	22	26	51	0.433
	-4.29	Str_R_6_3	8	18	-8	Superior Frontal Gyrus	lateral area 9	13	48	40	0.001
	-7.49	OrG_R_6_6	40	48	-6	Superior Frontal Gyrus	dorsolateral area 6	20	4	64	0.187
	-4.21	Str_R_6_3	6	16	-4	Superior Frontal Gyrus	medial area 6	7	-4	60	0.086
	-5.42	Str_R_6_1	14	24	-4	Superior Frontal Gyrus	medial area 9	-5	36	38	0.003
	-5.21	FuG_L_3_2	-32	-54	-2	Superior Frontal Gyrus	medial area 9	6	38	35	0.405
	-5.44	Cun_R_5_4	32	-44	-2	Superior Frontal Gyrus	medial area 10	-8	56	15	0.005
	-5.33	Hipp_L_2_2	-30	-42	-2	Superior Frontal Gyrus	medial area 10	8	58	13	0.017
	-4.81	CG_L_7_7	-10	38	-2	Middle Frontal Gyrus	dorsal area 9/46	30	37	36	0.422
	-4.46		-30	-62	0	Middle Frontal Gyrus	inferior frontal junction	42	11	39	0.1
	-4.15	Tha_R_8_8	6	-20	0	Middle Frontal Gyrus	area 46	28	55	17	0.343
	-4.01	Str_L_6_1	-4	14	0	Middle Frontal Gyrus	ventral area 9/46	42	44	14	0.381
	-7.42	MFG_R_7_4	40	48	0	Middle Frontal Gyrus	ventrolateral area 8	42	27	39	0.37
	-5.06	MFG_R_7_3	26	52	0	Middle Frontal Gyrus	ventrolateral area 6	34	8	54	0.343
	-5.31	MFG_R_7_7	26	58	0	Middle Frontal Gyrus	lateral area10	25	61	-4	0.17
	-5.01	Hipp_L_2_2	-24	-42	2	Inferior Frontal Gyrus	dorsal area 44	45	16	25	0.006
	-3.52	Hipp_R_2_2	22	-38	2	Inferior Frontal Gyrus	inferior frontal sulcus	48	35	13	0.275
	-5.47	Str_R_6_5	14	24	2	Inferior Frontal Gyrus	rostral area 45	51	36	-1	0.138
	-4.89	CG_L_7_2	-6	34	2	Orbital Gyrus	medial area 14	6	47	-7	0.122
	-4.22	Str_R_6_5	4	8	4	Orbital Gyrus	orbital area 12/47	40	39	-14	0.204
	-4.85	Str_R_6_5	4	14	4	Orbital Gyrus	lateral area 11	23	36	-18	0.153
	-5.29	MFG_R_7_3	26	58	4	Orbital Gyrus	lateral area 12/47	42	31	-9	0.081
	-5.82		-28	-48	6	Paracentral Lobule	area1/2/3 (lower limb region)	10	-34	54	0.235
	-4.6		30	-44	6	Paracentral Lobule	area 4, (lower limb region)	5	-21	61	0.008
	-4.2	Tha_R_8_8	10	-22	6	Fusiform Gyrus	medioventral area37	-31	-64	-14	0.041
	-4.16	Str_R_6_5	6	6	6	Precuneus	medial area 5(PEm)	7	-47	58	0.028
	-4.74	Str_R_6_5	6	16	6	Precuneus	area 31 (Lc1)	6	-54	35	0.001
	-6.9	CG_R_7_7	6	40	6	Cingulate Gyrus	dorsal area 23	-4	-39	31	0.086
	-5.54	Tha_R_8_6	24	-34	8	Cingulate Gyrus	dorsal area 23	4	-37	32	0.221
	-5.74		-28	-48	10	Cingulate Gyrus	rostroventral area 24	-3	8	25	0.247
	-4.83	Tha_L_8_7	-22	-36	10	Cingulate Gyrus	rostroventral area 24	5	22	12	0.469
	-4.12		-2	8	10	Cingulate Gyrus	pregenual area 32	-6	34	21	0.25
	-4.12		4	2	12	Cingulate Gyrus	pregenual area 32	5	28	27	0.917
	-4.89		6	22	12	Cingulate Gyrus	ventral area 23	-8	-47	10	0.022
	-4.46	Tha_R_8_7	6	-18	14	Cingulate Gyrus	ventral area 23	9	-44	11	0.076
	-4.26	Tha_R_8_4	4	-4	14	Cingulate Gyrus	caudodorsal area 24	-5	7	37	0.044
	-5.78	Tha_R_8_7	18	-28	16	Cingulate Gyrus	caudodorsal area 24	4	6	38	0.308
	-4.98	Tha_R_8_5	12	-16	16	Cingulate Gyrus	caudal area 23	-7	-23	41	0.094
	-9.05	MFG_R_7_4	38	46	16	Cingulate Gyrus	caudal area 23	6	-20	40	0.672
	-7.76	MFG_R_7_3	26	54	16	Cingulate Gyrus	subgenual area 32	-4	39	-2	0.198
	-5.01	Tha_L_8_7	-16	-24	18	Cingulate Gyrus	subgenual area 32	5	41	6	0.846
	-5.4	CG_L_7_3	-8	32	18	Cuneus	rostral lingual gyrus	-17	-60	-6	0.074
	-6.83	CG_R_7_7	6	32	18	Cuneus	rostral lingual gyrus	18	-60	-7	0.01
	-5.06	Str_R_6_5	10	-12	20	Hippocampus	caudal hipp	-28	-30	-10	0.08
	-6.45	CG_L_7_1	-6	-34	22	Hippocampus	caudal hipp	29	-27	-10	0.013
	-3.43	CG_L_7_2	-8	16	22	Striatum	ventral caudate	-12	14	0	0.009
	-3.63	CG_L_7_2	-6	22	22	Striatum	ventral caudate	15	14	-2	0.188
	-4.66	CG_R_7_4	8	-38	24	Striatum	nucleus accumbens	15	8	-9	0.095
	-6.78		6	-22	24	Striatum	dorsal caudate	-14	2	16	0.025
	-6.72		4	-18	24	Striatum	dorsal caudate	14	5	14	0.104
	-6.2	CG_R_7_2	6	24	24	Thalamus	medial Pre-frontal thalamus	7	-11	6	0.143
	-8.23	MFG_R_7_4	38	42	24	Thalamus	pre-motor thalamus	12	-14	1	0.02
	-7.06	CG_L_7_2	-4	-16	26	Thalamus	sensory thalamus	18	-22	3	0.007
	-8.03	SFG_R_7_6	6	38	28	Thalamus	rostral Temporal thalamus	-7	-14	7	0.058
	-6.17	CG_R_7_2	6	-12	30	Thalamus	rostral Temporal thalamus	3	-13	5	0.097
	-6.93	CG_R_7_4	8	-18	32	Thalamus	posterior parietal thalamus	-16	-24	6	0.016
	-6.95	MFG_R_7_1	34	34	32	Thalamus	posterior parietal thalamus	15	-25	6	0.194
	-6.98	CG_R_7_6	6	-18	36	Thalamus	occipital thalamus	13	-27	8	0.163
	-4.44	CG_R_7_5	2	12	36	Thalamus	caudal Temporal thalamus	-12	-22	13	0.208
	-5.93	MFG_R_7_5	44	26	36	Thalamus	caudal Temporal thalamus	10	-14	14	0.531
	-7.56	CG_R_7_6	4	-22	40	Thalamus	lateral Pre-frontal thalamus	13	-16	7	0.132
	-5.27	MFG_R_7_5	42	22	40
	-7.72	CG_R_7_6	4	-26	42
	-3.86	SFG_R_7_1	6	12	44
	-4.78	MFG_R_7_5	38	24	44
	-5.21	MFG_R_7_5	40	20	46
	-3.94	SFG_R_7_5	8	4	52
	-3.79		14	8	54
	-6.23	MFG_R_7_6	28	12	54
	-6.65	SFG_R_7_2	20	18	56
	-3.89	SFG_R_7_1	12	8	58
	-3.88	SFG_R_7_5	6	2	62
262 voxels	-4.76	ITG_R_7_6	60	-42	-14	Middle Temporal Gyrus	caudal area 21	65	-29	-13	0.013
	-6.02	ITG_R_7_6	56	-50	-8	Middle Temporal Gyrus	dorsolateral area37	60	-53	3	0.026
						Inferior Temporal Gyrus	extreme lateroventral area37	53	-52	-18	0.135
						Inferior Temporal Gyrus	ventrolateral area 37	54	-57	-8	0.195
						Inferior Temporal Gyrus	caudolateral of area 20	61	-40	-17	0.285
1833 voxels	-6.77	INS_R_6_2	34	18	-10	Inferior Frontal Gyrus	dorsal area 44	45	16	25	0.054
	-5.19	INS_R_6_4	38	-6	-6	Inferior Frontal Gyrus	caudal area 45	54	24	12	0.019
	-7.35	INS_R_6_6	40	2	0	Inferior Frontal Gyrus	opercular area 44	42	22	3	0.201
	-6.88	INS_R_6_6	38	12	2	Inferior Frontal Gyrus	ventral area 44	54	14	11	0.718
	-5.95	PrG_R_6_5	48	6	4	Orbital Gyrus	orbital area 12/47	40	39	-14	0.073
	-6.86	IFG_R_6_6	50	6	10	Orbital Gyrus	lateral area 11	23	36	-18	0.007
	-7.25	PrG_R_6_6	56	12	10	Orbital Gyrus	lateral area 12/47	42	31	-9	0.219
	-7.43	PrG_R_6_6	56	12	18	Precentral Gyrus	area 4(tongue and larynx region)	54	4	9	0.389
						Precentral Gyrus	caudal ventrolateral area 6	51	7	30	0.293
						Superior Temporal Gyrus	TE1.0 and TE1.2	51	-4	-1	0.023
						Superior Temporal Gyrus	lateral area 38	47	12	-20	0.011
						Insular Gyrus	hypergranular insula	37	-18	8	0.018
						Insular Gyrus	ventral agranular insula	33	14	-13	0.438
						Insular Gyrus	dorsal agranular insula	36	18	1	0.865
						Insular Gyrus	ventral granular insula	39	-2	-9	0.404
						Insular Gyrus	dorsal granular insula	39	-7	8	0.237
						Insular Gyrus	dorsal dysgranular insula	38	5	5	0.764
						Striatum	dorsolateral putamen	29	-3	1	0.081
169 voxels	-4.03	OrG_L_6_3	-30	44	-18	Middle Frontal Gyrus	area 46	-28	56	12	0.025
	-4.77	OrG_L_6_3	-28	50	-12	Middle Frontal Gyrus	lateral area10	-26	60	-6	0.049
	-4.32	MFG_L_7_7	-30	56	-4	Orbital Gyrus	orbital area 12/47	-36	33	-16	0.013
	-3.44	MFG_L_7_3	-30	48	0	Orbital Gyrus	lateral area 11	-23	38	-18	0.082
618 voxels	-4.73	INS_L_6_2	-32	16	-12	Inferior Frontal Gyrus	opercular area 44	-39	23	4	0.013
	-4.67	OrG_L_6_6	-32	22	-12	Inferior Frontal Gyrus	ventral area 44	-52	13	6	0.007
	-4.51	INS_L_6_4	-40	0	-10	Orbital Gyrus	orbital area 12/47	-36	33	-16	0.013
	-4.71	INS_L_6_4	-42	2	-8	Orbital Gyrus	lateral area 12/47	-41	32	-9	0.023
	-4.78	INS_L_6_2	-34	16	-8	Precentral Gyrus	area 4(tongue and larynx region)	-52	0	8	0.127
	-4.52	INS_L_6_4	-38	-10	-6	Insular Gyrus	hypergranular insula	-36	-20	10	0.006
	-4.76	INS_L_6_6	-44	10	-6	Insular Gyrus	ventral agranular insula	-32	14	-13	0.238
	-4.72	INS_L_6_3	-38	12	-4	Insular Gyrus	dorsal agranular insula	-34	18	1	0.209
	-5.81	INS_L_6_5	-42	-2	4	Insular Gyrus	ventral granular insula	-38	-4	-9	0.233
	-5.47	INS_L_6_6	-34	10	4	Insular Gyrus	dorsal granular insula	-38	-8	8	0.267
	-3.64	PrG_L_6_5	-52	2	8	Insular Gyrus	dorsal dysgranular insula	-38	5	5	0.65
						Striatum	globus pallidus	-22	-2	4	0.006
						Striatum	dorsal caudate	-14	2	16	0.002
						Striatum	dorsolateral putamen	-28	-5	2	0.012
6334 voxels	-6.99	IPL_R_6_6	58	-16	22	Superior Parietal Lobule	rostral area 7	19	-57	65	0.07
	-8.42	Pcun_R_4_3	14	-62	36	Superior Parietal Lobule	caudal area 7	-15	-71	52	0.05
	-5.69	sOcG_R_2_2	26	-58	38	Superior Parietal Lobule	caudal area 7	19	-69	54	0.658
	-11.03	IPL_R_6_6	60	-30	38	Superior Parietal Lobule	lateral area 5	35	-42	54	0.605
	-9.15	Pcun_R_4_3	10	-66	40	Superior Parietal Lobule	intraparietal area 7(hIP3)	31	-54	53	0.722
	-7.94	Pcun_L_4_1	-8	-66	42	Inferior Parietal Lobule	rostrodorsal area 39(Hip3)	39	-65	44	0.208
	-5.82	SPL_R_5_5	28	-50	44	Inferior Parietal Lobule	rostrodorsal area 40(PFt)	47	-35	45	0.913
	-8.26	IPL_R_6_3	42	-44	44	Inferior Parietal Lobule	caudal area 40(PFm)	57	-44	38	0.584
	-12.05	IPL_R_6_4	58	-36	44	Inferior Parietal Lobule	rostroventral area 39(PGa)	53	-54	25	0.018
	-9.64	SPL_R_5_2	12	-68	46	Inferior Parietal Lobule	rostroventral area 40(PFop)	55	-26	26	0.407
	-6.08	sOcG_R_2_2	24	-60	46	Precuneus	medial area 7(PEp)	-5	-63	51	0.395
	-9.03	IPL_R_6_3	44	-34	46	Precuneus	medial area 7(PEp)	6	-65	51	0.769
	-11.84	IPL_R_6_4	60	-32	46	Precuneus	medial area 5(PEm)	7	-47	58	0.031
	-12.8	IPL_R_6_3	54	-30	46	Precuneus	dorsomedial parietooccipital sulcus(PEr)	-12	-67	25	0.271
	-8.39	IPL_R_6_3	40	-48	50	Precuneus	dorsomedial parietooccipital sulcus(PEr)	16	-64	25	0.266
	-8.99	IPL_R_6_3	44	-38	50	Precuneus	area 31 (Lc1)	-6	-55	34	0.07
						Precuneus	area 31 (Lc1)	6	-54	35	0.129
						Postcentral Gyrus	area 1/2/3(tongue and larynx region)	56	-10	15	0.083
						Postcentral Gyrus	area 2	48	-24	48	0.375
						Cuneus	ventomeial parietooccipital sulcus	-13	-68	12	0.006
						Cuneus	ventomeial parietooccipital sulcus	15	-63	12	0.007
						Occipital Gyrus	medial superior occipital gyrus	16	-85	34	0.003
						Occipital Gyrus	lateral superior occipital gyrus	29	-75	36	0.177
1516 voxels	-5.32	IPL_L_6_6	-58	-20	24	Superior Parietal Lobule	lateral area 5	-33	-47	50	0.4
	-4.72	PoG_L_4_2	-68	-12	24	Superior Parietal Lobule	intraparietal area 7(hIP3)	-27	-59	54	0.031
	-5.23	IPL_L_6_3	-58	-18	28	Inferior Parietal Lobule	rostrodorsal area 39(Hip3)	-38	-61	46	0.045
	-4.35	IPL_L_6_3	-56	-28	30	Inferior Parietal Lobule	rostrodorsal area 40(PFt)	-51	-33	42	0.542
	-4.25	SPL_L_5_5	-26	-54	40	Inferior Parietal Lobule	caudal area 40(PFm)	-56	-49	38	0.154
	-5.28	SPL_L_5_3	-36	-44	40	Inferior Parietal Lobule	rostroventral area 40(PFop)	-53	-31	23	0.084
	-3.78	PoG_L_4_1	-62	-12	40	Postcentral Gyrus	area 1/2/3(upper limb, head and face region)	-50	-16	43	0.015
	-5.37	IPL_L_6_4	-60	-42	42	Postcentral Gyrus	area 1/2/3(tongue and larynx region)	-56	-14	16	0.109
	-6.35	IPL_L_6_3	-52	-32	42	Postcentral Gyrus	area 2	-46	-30	50	0.282
	-6.29	IPL_L_6_3	-58	-32	50
	-4.58	SPL_L_5_3	-36	-50	52

## Sheet: Nature, Audio
	Cluster maxima		MNI(mm)			Areas in cluster		MNI(mm)
Cluster size	t-value	Location	X	Y	Z	Gyrus	Region	X	Y	Z	% of volume activated
2433 voxels	5.55	CER_R_VIIb	28	-70	-56	Cuneus	caudal lingual gyrus	10	-85	-9	0.081
	5.51	CER_R_VIIb	26	-68	-54	Occipital Gyrus	inferior occipital gyrus	32	-85	-12	0.001
	7.33	CER_R_Crus_II	18	-80	-48	Cerebellum	Vermis VI	1	-70	-21	0.077
	4.61	CER_R_VIIb	30	-58	-46	Cerebellum	Right VI	24	-58	-25	0.206
	7.02	CER_R_Crus_II	12	-84	-44	Cerebellum	Right Crus I	38	-66	-32	0.348
	5.94	CER_R_Crus_II	32	-70	-42	Cerebellum	Right Crus II	26	-75	-41	0.44
	6.05	CER_R_Crus_II	28	-72	-40	Cerebellum	Right VIIb	28	-65	-51	0.239
	6.02	CER_R_Crus_I	40	-72	-38	Cerebellum	Vermis VIIIa	1	-66	-37	0.078
	3.47	CER_V_VIIIa	-2	-64	-36	Cerebellum	Right VIIIa	26	-57	-54	0.017
	4.41	CER_R_Crus_I	42	-62	-36
	5.49	CER_R_Crus_I	44	-68	-34
	3.72	CER_V_VIIIa	6	-66	-34
	9.89	CER_R_Crus_II	14	-86	-32
	5.3	CER_R_Crus_I	42	-70	-32
	6.02	CER_R_Crus_I	20	-74	-28
	5.41	CER_R_VI	30	-60	-28
	7.87	CER_R_VI	14	-70	-26
	5.13	CER_R_Crus_I	26	-78	-24
	5.54	CER_R_VI	8	-80	-20
234 voxels	3.44	CER_R_IX	10	-52	-50	Cerebellum	Vermis IX	0	-55	-37	0.029
	6.61	CER_R_IX	12	-50	-44	Cerebellum	Right IX	8	-54	-49	0.229
	6.56	CER_R_IX	10	-48	-42	Cerebellum	Right X	22	-37	-46	0.023
	4.83		24	-44	-42	Brainstem	Laterodorsal tegmental nucleus	4	-40	-31	0.015
						Brainstem	Superior medullary reticular formation	7	-42	-47	0.1
						Brainstem	Vestibular nuclei complex	8	-42	-38	0.188
30886 voxels	4.98	FuG_R_3_1	34	0	-46	Superior Frontal Gyrus	medial area 8	-5	15	54	0.202
	6.16	FuG_L_3_1	-36	4	-46	Superior Frontal Gyrus	dorsolateral area 8	-18	24	53	0.18
	5.03	FuG_R_3_1	32	2	-44	Superior Frontal Gyrus	dorsolateral area 6	-18	-1	65	0.053
	3.73	MTG_L_4_2	-42	14	-40	Superior Frontal Gyrus	medial area 9	-5	36	38	0.061
	5	FuG_L_3_1	-32	0	-38	Middle Frontal Gyrus	inferior frontal junction	-42	13	36	0.534
	6.1	FuG_L_3_1	-38	-8	-36	Middle Frontal Gyrus	ventral area 9/46	-41	41	16	0.009
	6.48	FuG_R_3_1	38	-6	-36	Middle Frontal Gyrus	ventrolateral area 8	-33	23	45	0.17
	5.33	FuG_R_3_1	42	-12	-34	Middle Frontal Gyrus	ventrolateral area 6	-32	4	55	0.546
	4.46	CER_L_VI	-36	-42	-30	Inferior Frontal Gyrus	dorsal area 44	-46	13	24	0.875
	5.51	FuG_R_3_1	42	-14	-30	Inferior Frontal Gyrus	inferior frontal sulcus	-47	32	14	0.674
	7.56	FuG_L_3_1	-40	-14	-28	Inferior Frontal Gyrus	caudal area 45	-53	23	11	0.797
	5.4		34	0	-28	Inferior Frontal Gyrus	rostral area 45	-49	36	-3	0.706
	5.28	MTG_R_4_2	60	12	-28	Inferior Frontal Gyrus	opercular area 44	-39	23	4	0.461
	4.57	FuG_R_3_3	38	-44	-26	Inferior Frontal Gyrus	ventral area 44	-52	13	6	0.146
	6.45	MTG_R_4_2	48	14	-26	Orbital Gyrus	orbital area 12/47	-36	33	-16	0.325
	5.9	STG_L_6_5	-48	20	-26	Orbital Gyrus	lateral area 11	-23	38	-18	0.025
	4.21	FuG_R_3_3	46	-50	-24	Orbital Gyrus	lateral area 12/47	-41	32	-9	0.303
	9.44	Hipp_R_2_1	18	-10	-24	Precentral Gyrus	area 4(head and face region)	-49	-8	39	0.002
	7.5	Amyg_L_2_2	-32	-6	-24	Precentral Gyrus	area 4(head and face region)	55	-2	33	0.01
	5.87	FuG_L_3_3	-38	-42	-22	Precentral Gyrus	caudal dorsolateral area 6	-32	-9	58	0.072
	7.88	FuG_L_3_1	-40	-22	-22	Precentral Gyrus	area 4(tongue and larynx region)	-52	0	8	0.12
	5.05	ITG_R_7_1	44	-12	-22	Precentral Gyrus	area 4(tongue and larynx region)	54	4	9	0.035
	7.19	Hipp_R_2_1	32	-8	-22	Precentral Gyrus	caudal ventrolateral area 6	-49	5	30	0.279
	12.94	PhG_R_6_3	24	-32	-20	Paracentral Lobule	area1/2/3 (lower limb region)	-8	-38	58	0.029
	11.7	Hipp_L_2_1	-20	-10	-20	Superior Temporal Gyrus	medial area 38	-32	14	-34	0.033
	5.14	Amyg_R_2_2	32	0	-20	Superior Temporal Gyrus	medial area 38	31	15	-34	0.017
	6.84	ITG_L_7_2	-54	-58	-18	Superior Temporal Gyrus	area 41/42	-54	-32	12	0.996
	12.64	CER_L_V	-20	-38	-18	Superior Temporal Gyrus	area 41/42	54	-24	11	0.889
	14.03	PhG_L_6_3	-26	-34	-18	Superior Temporal Gyrus	TE1.0 and TE1.2	-50	-11	1	0.866
	7.95	FuG_R_3_1	38	-30	-18	Superior Temporal Gyrus	TE1.0 and TE1.2	51	-4	-1	0.734
	10.55	Hipp_L_2_1	-26	-16	-18	Superior Temporal Gyrus	caudal area 22	-62	-33	7	0.838
	9.11	Hipp_R_2_1	24	-16	-18	Superior Temporal Gyrus	caudal area 22	66	-20	6	0.85
	12	MTG_R_4_4	56	4	-18	Superior Temporal Gyrus	lateral area 38	-45	11	-20	0.338
	6.91	ITG_L_7_2	-52	-56	-16	Superior Temporal Gyrus	lateral area 38	47	12	-20	0.433
	7.6	FuG_L_3_3	-42	-42	-16	Superior Temporal Gyrus	rostral area 22	-55	-3	-10	0.961
	6.2	Hipp_R_2_2	32	-20	-16	Superior Temporal Gyrus	rostral area 22	56	-12	-5	0.932
	6.23	OrG_L_6_6	-48	28	-16	Middle Temporal Gyrus	caudal area 21	-65	-30	-12	0.239
	6.21	OrG_L_6_6	-44	30	-16	Middle Temporal Gyrus	caudal area 21	65	-29	-13	0.041
	13.58	PhG_L_6_3	-30	-36	-14	Middle Temporal Gyrus	rostral area 21	-53	2	-30	0.412
	8.66	Hipp_L_2_2	-32	-22	-14	Middle Temporal Gyrus	rostral area 21	51	6	-32	0.304
	12.46	MTG_R_4_4	58	0	-14	Middle Temporal Gyrus	dorsolateral area37	-59	-58	4	0.273
	15.37	STG_L_6_6	-54	6	-14	Middle Temporal Gyrus	anterior superior temporal sulcus	-58	-20	-9	0.889
	15.48	STG_L_6_6	-56	0	-12	Middle Temporal Gyrus	anterior superior temporal sulcus	58	-16	-10	0.913
	7.21	OrG_L_6_2	-40	34	-12	Inferior Temporal Gyrus	intermediate ventral area 20	-45	-26	-27	0.223
	8.66	ITG_L_7_2	-48	-48	-10	Inferior Temporal Gyrus	intermediate ventral area 20	46	-14	-33	0.158
	8.32	SN_r	14	-26	-10	Inferior Temporal Gyrus	extreme lateroventral area37	-51	-57	-15	0.563
	5.2		-52	22	-10	Inferior Temporal Gyrus	rostral area 20	-43	-2	-41	0.12
	8.22	SN_l	-12	-28	-8	Inferior Temporal Gyrus	rostral area 20	40	0	-43	0.016
	8.26	isRt_r	12	-28	-8	Inferior Temporal Gyrus	intermediate lateral area 20	-56	-16	-28	0.017
	11.03	STG_L_6_6	-50	-18	-8	Inferior Temporal Gyrus	ventrolateral area 37	-55	-60	-6	0.393
	12.04	MTG_R_4_4	58	-6	-8	Inferior Temporal Gyrus	caudolateral of area 20	-59	-42	-16	0.131
	12.57	STG_L_6_3	-50	-12	-2	Fusiform Gyrus	rostroventral area 20	-33	-16	-32	0.437
	3.52	Tha_R_8_3	22	-20	0	Fusiform Gyrus	rostroventral area 20	33	-15	-34	0.378
	15.2	STG_R_6_2	54	-16	0	Fusiform Gyrus	medioventral area37	-31	-64	-14	0.078
	15.54	STG_R_6_3	48	-12	0	Fusiform Gyrus	medioventral area37	31	-62	-14	0.081
	15.54	STG_R_6_4	60	-12	0	Fusiform Gyrus	lateroventral area37	-42	-51	-17	0.388
	8.14	IFG_L_6_4	-48	30	0	Fusiform Gyrus	lateroventral area37	43	-49	-19	0.163
	4.21	Tha_L_8_6	-22	-32	2	Parahippocampal Gyrus	rostral area 35/36	-27	-7	-34	0.159
	16.34	STG_L_6_4	-64	-22	2	Parahippocampal Gyrus	rostral area 35/36	28	-8	-33	0.152
	17.62	STG_L_6_2	-54	-22	2	Parahippocampal Gyrus	caudal area 35/36	-25	-25	-26	0.497
	15.59	STG_R_6_3	46	-16	2	Parahippocampal Gyrus	caudal area 35/36	26	-23	-27	0.453
	16.37	STG_L_6_3	-60	-12	2	Parahippocampal Gyrus	area TL (lateral PPHC, posterior parahippocampal gyrus)	-28	-32	-18	0.884
	9	CG_L_7_4	-14	-46	4	Parahippocampal Gyrus	area TL (lateral PPHC, posterior parahippocampal gyrus)	30	-30	-18	0.955
	13.79	STG_L_6_4	-62	-32	4	Parahippocampal Gyrus	area 28/34 (EC, entorhinal cortex)	-19	-12	-30	0.123
	7.94	IFG_L_6_4	-52	32	4	Parahippocampal Gyrus	area 28/34 (EC, entorhinal cortex)	19	-10	-30	0.116
	13.18	pSTS_L_2_1	-58	-36	6	Parahippocampal Gyrus	area TI(temporal agranular insular cortex)	-23	2	-32	0.118
	13.37	STG_R_6_6	54	-28	6	Parahippocampal Gyrus	area TH (medial PPHC)	-17	-39	-10	0.804
	15.26	STG_R_6_2	46	-22	6	Parahippocampal Gyrus	area TH (medial PPHC)	19	-36	-11	0.822
	15.22	STG_R_6_3	44	-18	6	Posterior Superior Temporal Sulcus	rostroposterior superior temporal sulcus	-54	-40	4	1
	10.13	CG_R_7_4	14	-48	8	Posterior Superior Temporal Sulcus	rostroposterior superior temporal sulcus	53	-37	3	0.826
	8.49	pSTS_L_2_2	-48	-46	8	Posterior Superior Temporal Sulcus	caudoposterior superior temporal sulcus	-52	-50	11	0.765
	14.82	STG_R_6_3	40	-22	8	Posterior Superior Temporal Sulcus	caudoposterior superior temporal sulcus	57	-40	12	0.176
	8.61		-14	-50	10	Superior Parietal Lobule	rostral area 7	-16	-60	63	0.497
	10.48	CG_L_7_4	-6	-52	12	Superior Parietal Lobule	caudal area 7	-15	-71	52	0.393
	8.9		-18	-50	12	Superior Parietal Lobule	postcentral area 7	-22	-47	65	0.086
	9.25	STG_L_6_2	-42	-40	12	Superior Parietal Lobule	intraparietal area 7(hIP3)	-27	-59	54	0.092
	13.54	STG_L_6_3	-36	-30	12	Inferior Parietal Lobule	caudal area 39(PGp)	-34	-80	29	0.553
	6.99	IFG_L_6_3	-52	28	12	Inferior Parietal Lobule	caudal area 39(PGp)	45	-71	20	0.469
	8.63	Pcun_L_4_3	-18	-54	14	Inferior Parietal Lobule	rostrodorsal area 39(Hip3)	-38	-61	46	0.196
	11.65	Pcun_R_4_3	8	-54	14	Inferior Parietal Lobule	rostrodorsal area 39(Hip3)	39	-65	44	0.166
	4.06		-24	14	14	Inferior Parietal Lobule	caudal area 40(PFm)	-56	-49	38	0.008
	11.04	Pcun_L_4_4	-8	-54	16	Inferior Parietal Lobule	rostroventral area 39(PGa)	-47	-65	26	0.318
	4.07	STG_R_6_4	70	-34	16	Inferior Parietal Lobule	rostroventral area 39(PGa)	53	-54	25	0.005
	8.11	IFG_L_6_2	-44	26	16	Inferior Parietal Lobule	rostroventral area 40(PFop)	-53	-31	23	0.426
	4.14		34	-60	18	Inferior Parietal Lobule	rostroventral area 40(PFop)	55	-26	26	0.136
	9.62	Pcun_R_4_3	16	-52	18	Precuneus	medial area 7(PEp)	-5	-63	51	0.025
	3.72	INS_R_6_5	34	-8	18	Precuneus	medial area 5(PEm)	-8	-47	57	0.085
	7.27	IFG_L_6_2	-40	20	18	Precuneus	dorsomedial parietooccipital sulcus(PEr)	-12	-67	25	0.288
	4.43	INS_R_6_1	34	-18	20	Precuneus	dorsomedial parietooccipital sulcus(PEr)	16	-64	25	0.292
	3.85	PoG_L_4_2	-40	-16	20	Precuneus	area 31 (Lc1)	-6	-55	34	0.135
	4.49	PoG_R_4_1	68	-6	20	Precuneus	area 31 (Lc1)	6	-54	35	0.089
	3.53		36	-4	20	Postcentral Gyrus	area 1/2/3(upper limb, head and face region)	50	-14	44	0.026
	3.78	PoG_R_4_2	40	-10	22	Postcentral Gyrus	area 1/2/3(tongue and larynx region)	-56	-14	16	0.374
	4.76	PoG_R_4_1	66	-2	22	Postcentral Gyrus	area 1/2/3(tongue and larynx region)	56	-10	15	0.31
	5.02		34	-58	24	Insular Gyrus	hypergranular insula	-36	-20	10	0.866
	5.61		22	-46	24	Insular Gyrus	hypergranular insula	37	-18	8	0.888
	3.93		30	-6	24	Insular Gyrus	ventral granular insula	-38	-4	-9	0.048
	3.61		40	-4	24	Insular Gyrus	ventral granular insula	39	-2	-9	0.05
	6.49		26	-56	26	Insular Gyrus	dorsal granular insula	-38	-8	8	0.067
	3.97		-32	-42	26	Insular Gyrus	dorsal granular insula	39	-7	8	0.208
	8.29	IFG_L_6_1	-42	10	26	Cingulate Gyrus	dorsal area 23	-4	-39	31	0.043
	8.09	IPL_R_6_1	46	-72	28	Cingulate Gyrus	ventral area 23	-8	-47	10	0.852
	5.09		-26	-56	28	Cingulate Gyrus	ventral area 23	9	-44	11	0.605
	3.81		-34	-40	28	Cuneus	rostral lingual gyrus	-17	-60	-6	0.039
	3.43		26	0	28	Cuneus	rostral lingual gyrus	18	-60	-7	0.014
	7.99	IPL_R_6_1	48	-74	30	Cuneus	ventomeial parietooccipital sulcus	-13	-68	12	0.058
	8.32	IPL_L_6_5	-44	-68	30	Cuneus	ventomeial parietooccipital sulcus	15	-63	12	0.128
	3.54		-16	24	30	Occipital Gyrus	middle occipital gyrus	34	-86	11	0.003
	4.4		28	-4	32	Occipital Gyrus	lateral superior occipital gyrus	-22	-77	36	0.171
	6.51	PrG_L_6_6	-38	4	32	Occipital Gyrus	lateral superior occipital gyrus	29	-75	36	0.101
	3.31		-16	20	32	Amygdala	medial amyg	-19	-2	-20	0.247
	11.39	IPL_L_6_1	-38	-78	34	Amygdala	medial amyg	19	-2	-19	0.263
	5.3		-22	-52	34	Amygdala	lateral amyg	-27	-4	-20	0.744
	11.61	IPL_L_6_1	-34	-74	38	Amygdala	lateral amyg	28	-3	-20	0.515
	3.98		-20	-42	38	Hippocampus	rostral hipp	-22	-14	-19	0.732
	4.18	SFG_L_7_2	-20	20	38	Hippocampus	rostral hipp	22	-12	-20	0.679
	4.14	SFG_L_7_2	-20	24	38	Hippocampus	caudal hipp	-28	-30	-10	0.775
	4.82	SFG_L_7_2	-16	34	38	Hippocampus	caudal hipp	29	-27	-10	0.63
	3.89		-16	-4	42	Striatum	nucleus accumbens	-17	3	-9	0.071
	5.73	MFG_L_7_2	-36	6	42	Striatum	ventromedial putamen	-23	7	-4	0.015
	5.06	SFG_L_7_1	-6	22	42	Striatum	dorsolateral putamen	-28	-5	2	0.03
	6.7	SFG_L_7_2	-20	6	46	Striatum	dorsolateral putamen	29	-3	1	0.018
	4.99	SFG_L_7_1	-4	18	46	Thalamus	sensory thalamus	-18	-23	4	0.154
	5.35		-32	6	48	Thalamus	sensory thalamus	18	-22	3	0.127
	6.66	MFG_L_7_2	-42	8	48	Thalamus	rostral Temporal thalamus	-7	-14	7	0.053
	4.02	MFG_L_7_5	-28	26	52	Thalamus	rostral Temporal thalamus	3	-13	5	0.009
	4.79	SPL_L_5_2	-18	-72	54	Thalamus	posterior parietal thalamus	-16	-24	6	0.147
	4.75	PrG_L_6_2	-48	-2	54	Thalamus	posterior parietal thalamus	15	-25	6	0.134
	5.09	SFG_L_7_1	-4	14	54	Thalamus	occipital thalamus	-15	-28	4	0.477
	4.86	SPL_L_5_2	-16	-70	56	Thalamus	occipital thalamus	13	-27	8	0.108
	5.59	SPL_L_5_1	-16	-62	56	Thalamus	caudal Temporal thalamus	-12	-22	13	0.058
	5.45	SPL_L_5_1	-14	-54	58	Thalamus	lateral Pre-frontal thalamus	-11	-14	2	0.006
	3.85	Pcun_L_4_2	-6	-48	70	Thalamus	lateral Pre-frontal thalamus	13	-16	7	0.018
						Cerebellum	Left I-IV	-7	-44	-17	0.111
						Cerebellum	Right I-IV	10	-43	-19	0.109
						Cerebellum	Left V	-14	-49	-19	0.169
						Cerebellum	Right V	14	-51	-19	0.103
						Cerebellum	Left VI	-23	-58	-25	0.021
						Cerebellum	Right VI	24	-58	-25	0.02
						Cerebellum	Left Crus I	-37	-68	-32	0.002
						Cerebellum	Right Crus I	38	-66	-32	0.002
						Brainstem	Cuneiform nucleus	5	-34	-9	0.333
						Brainstem	Inferior colliculus	-4	-37	-11	0.35
						Brainstem	Inferior colliculus	6	-37	-10	0.034
						Brainstem	Isthmic reticular formation	-5	-30	-9	0.667
						Brainstem	Isthmic reticular formation	8	-29	-9	1
						Brainstem	Microcellular tegmental nucleus â€“ prabigeminal nucleus	-7	-33	-10	0.909
						Brainstem	Microcellular tegmental nucleus â€“ prabigeminal nucleus	9	-32	-10	0.857
						Brainstem	Mesencephalic reticular formation	-6	-25	-5	0.704
						Brainstem	Mesencephalic reticular formation	10	-25	-5	0.421
						Brainstem	Periaqueductal gray	1	-33	-10	0.041
						Brainstem	Pedunculotegmental nucleus (also called Pedunculopontine nucleus)	-6	-30	-15	0.118
						Brainstem	Pedunculotegmental nucleus (also called Pedunculopontine nucleus)	9	-30	-15	0.231
						Brainstem	Red nucleus	-4	-20	-9	0.114
						Brainstem	Red nucleus	7	-20	-8	0.03
						Brainstem	Superior colliculus	-4	-33	-5	0.75
						Brainstem	Superior colliculus	6	-33	-5	0.867
						Brainstem	Substantia nigra	-8	-17	-11	0.148
						Brainstem	Substantia nigra	11	-17	-12	0.197
						Brainstem	Ventral tegmental area	-4	-18	-11	0.059
						Diencephalon	Lateral geniculate nucleus	-22	-26	-7	0.296
						Diencephalon	Lateral geniculate nucleus	25	-25	-6	0.085
						Diencephalon	Medial geniculate nucleus	-13	-30	-3	1
						Diencephalon	Medial geniculate nucleus	16	-29	-3	1
713 voxels	3.66	PrG_R_6_3	36	-20	42	Precentral Gyrus	area 4(head and face region)	55	-2	33	0.057
	4.4		24	-12	42	Precentral Gyrus	caudal dorsolateral area 6	33	-7	57	0.123
	4.43	PrG_R_6_1	58	2	42	Precentral Gyrus	area 4(upper limb region)	34	-19	59	0.391
	3.53	PrG_R_6_2	26	-8	44	Precentral Gyrus	caudal ventrolateral area 6	51	7	30	0.001
	4.78	PrG_R_6_3	32	-18	48	Postcentral Gyrus	area 1/2/3(upper limb, head and face region)	50	-14	44	0.129
	5.18	PrG_R_6_2	34	-12	52	Postcentral Gyrus	area 2	48	-24	48	0.013
	4.09	PrG_R_6_1	54	-8	52
	3.97	PoG_R_4_1	56	-14	54
	4.19	PoG_R_4_3	54	-16	56
	3.92	PoG_R_4_1	42	-22	58
	4.05	PoG_R_4_1	50	-16	60
	6.42	PrG_R_6_3	38	-12	66
205 voxels	3.71	PCL_L_2_2	-4	-30	72	Superior Frontal Gyrus	medial area 6	-6	-5	58	0.016
	4.19	PCL_L_2_2	-2	-24	72	Precentral Gyrus	area 4(upper limb region)	-26	-25	63	0.003
	3.91	PCL_R_2_2	4	-22	76	Precentral Gyrus	area 4(trunk region)	-13	-20	73	0.184
	4.28	SFG_L_7_5	-4	-12	76	Precentral Gyrus	area 4(trunk region)	15	-22	71	0.007
	4.44	PrG_L_6_4	-6	-18	78	Paracentral Lobule	area 4, (lower limb region)	-4	-23	61	0.116
						Paracentral Lobule	area 4, (lower limb region)	5	-21	61	0.025
						Postcentral Gyrus	area1/2/3(trunk region)	-21	-35	68	0.004
1291 voxels	-6.81	OrG_R_6_2	32	20	-16	Inferior Frontal Gyrus	caudal area 45	54	24	12	0.032
	-4.43	INS_R_6_4	38	-6	-8	Inferior Frontal Gyrus	opercular area 44	42	22	3	0.144
	-8.27	INS_R_6_4	38	12	-8	Inferior Frontal Gyrus	ventral area 44	54	14	11	0.509
	-8.07	INS_R_6_2	36	16	-8	Orbital Gyrus	orbital area 12/47	40	39	-14	0.102
	-4.23	INS_R_6_4	36	-10	-4	Orbital Gyrus	lateral area 11	23	36	-18	0.046
	-8.85	INS_R_6_6	42	8	-4	Orbital Gyrus	lateral area 12/47	42	31	-9	0.166
	-5.36	STG_R_6_3	50	16	-4	Precentral Gyrus	area 4(tongue and larynx region)	54	4	9	0.193
	-4.81	INS_R_6_3	30	16	2	Precentral Gyrus	caudal ventrolateral area 6	51	7	30	0.129
	-7.07	IFG_R_6_6	52	10	8	Superior Temporal Gyrus	TE1.0 and TE1.2	51	-4	-1	0.01
	-6.95	PrG_R_6_6	56	12	10	Superior Temporal Gyrus	lateral area 38	47	12	-20	0.003
						Insular Gyrus	ventral agranular insula	33	14	-13	0.552
						Insular Gyrus	dorsal agranular insula	36	18	1	0.565
						Insular Gyrus	ventral granular insula	39	-2	-9	0.284
						Insular Gyrus	dorsal granular insula	39	-7	8	0.08
						Insular Gyrus	dorsal dysgranular insula	38	5	5	0.518
						Striatum	ventromedial putamen	22	8	-1	0.003
						Striatum	dorsolateral putamen	29	-3	1	0.044
6070 voxels	-3.96	OrG_R_6_3	16	40	-20	Superior Frontal Gyrus	medial area 8	7	16	54	0.057
	-4.77	OrG_R_6_3	26	44	-18	Superior Frontal Gyrus	dorsolateral area 8	22	26	51	0.402
	-5.27	OrG_R_6_3	18	52	-16	Superior Frontal Gyrus	lateral area 9	13	48	40	0.108
	-5.51	MFG_R_7_7	26	56	-12	Superior Frontal Gyrus	dorsolateral area 6	20	4	64	0.105
	-8.61	OrG_R_6_6	40	50	-6	Superior Frontal Gyrus	medial area 9	-5	36	38	0.01
	-5.86	MFG_R_7_7	24	58	-4	Superior Frontal Gyrus	medial area 9	6	38	35	0.626
	-7.25	CG_R_7_7	4	40	-2	Superior Frontal Gyrus	medial area 10	-8	56	15	0.04
	-8.46	CG_R_7_7	4	38	4	Superior Frontal Gyrus	medial area 10	8	58	13	0.141
	-6.5	MFG_R_7_3	24	60	4	Middle Frontal Gyrus	dorsal area 9/46	30	37	36	0.3
	-7.63	MFG_R_7_4	40	48	6	Middle Frontal Gyrus	inferior frontal junction	42	11	39	0.248
	-3.55	CG_L_7_7	-6	50	6	Middle Frontal Gyrus	area 46	28	55	17	0.348
	-3.53		-12	34	12	Middle Frontal Gyrus	ventral area 9/46	42	44	14	0.368
	-3.41	CG_L_7_3	-10	36	14	Middle Frontal Gyrus	ventrolateral area 8	42	27	39	0.398
	-7.28	MFG_R_7_3	28	54	14	Middle Frontal Gyrus	ventrolateral area 6	34	8	54	0.041
	-5.86	CG_L_7_2	-4	22	16	Middle Frontal Gyrus	lateral area10	25	61	-4	0.208
	-8.31	MFG_R_7_4	40	46	16	Inferior Frontal Gyrus	dorsal area 44	45	16	25	0.023
	-5.97	CG_R_7_2	2	24	18	Inferior Frontal Gyrus	inferior frontal sulcus	48	35	13	0.162
	-9.5	CG_R_7_3	4	40	20	Inferior Frontal Gyrus	rostral area 45	51	36	-1	0.104
	-4.69	CG_L_7_3	-8	40	22	Orbital Gyrus	medial area 14	6	47	-7	0.105
	-8.2	MFG_R_7_4	40	42	22	Orbital Gyrus	orbital area 12/47	40	39	-14	0.246
	-4.49	MFG_R_7_3	24	46	22	Orbital Gyrus	lateral area 11	23	36	-18	0.128
	-4.87	CG_R_7_2	2	18	24	Orbital Gyrus	lateral area 12/47	42	31	-9	0.093
	-5.66	CG_R_7_3	4	26	24	Cingulate Gyrus	rostroventral area 24	-3	8	25	0.247
	-4.61	MFG_R_7_3	22	52	24	Cingulate Gyrus	rostroventral area 24	5	22	12	0.444
	-4.7	MFG_R_7_3	28	48	26	Cingulate Gyrus	pregenual area 32	-6	34	21	0.34
	-4.63	MFG_R_7_3	24	50	26	Cingulate Gyrus	pregenual area 32	5	28	27	0.68
	-9.21	SFG_R_7_6	4	42	28	Cingulate Gyrus	caudodorsal area 24	-5	7	37	0.016
	-4.46	MFG_R_7_1	30	46	28	Cingulate Gyrus	caudodorsal area 24	4	6	38	0.024
	-9.61	MFG_R_7_5	38	32	30	Cingulate Gyrus	subgenual area 32	-4	39	-2	0.415
	-8.11	MFG_R_7_5	44	24	36	Cingulate Gyrus	subgenual area 32	5	41	6	0.949
	-4.86	SFG_R_7_6	4	46	38
	-7.84	MFG_R_7_5	42	20	44
	-6.78	MFG_R_7_5	38	24	44
	-4.84	SFG_R_7_2	16	30	44
	-4.38	SFG_R_7_3	16	40	44
	-4.71	SFG_R_7_6	6	34	46
	-4.91	MFG_R_7_1	30	30	48
	-7.12	SFG_R_7_2	16	26	52
	-4.71	SFG_R_7_3	8	34	54
	-7.8	SFG_R_7_2	18	20	60
	-5.01	SFG_R_7_4	24	12	62
443 voxels	-4.53	INS_L_6_2	-32	18	-14	Inferior Frontal Gyrus	opercular area 44	-39	23	4	0.002
	-3.43	INS_L_6_4	-38	-6	-10	Orbital Gyrus	orbital area 12/47	-36	33	-16	0.015
	-6.4	INS_L_6_2	-38	12	-10	Orbital Gyrus	lateral area 12/47	-41	32	-9	0.005
	-5.79	INS_L_6_6	-42	2	0	Precentral Gyrus	area 4(tongue and larynx region)	-52	0	8	0.016
	-5.13	INS_L_6_6	-36	12	0	Insular Gyrus	ventral agranular insula	-32	14	-13	0.322
	-5.38	INS_L_6_6	-36	4	6	Insular Gyrus	dorsal agranular insula	-34	18	1	0.157
	-3.58	PrG_L_6_5	-48	0	8	Insular Gyrus	ventral granular insula	-38	-4	-9	0.178
	-5.39	INS_L_6_6	-34	2	8	Insular Gyrus	dorsal granular insula	-38	-8	8	0.067
						Insular Gyrus	dorsal dysgranular insula	-38	5	5	0.544
						Striatum	globus pallidus	-22	-2	4	0.003
						Striatum	dorsolateral putamen	-28	-5	2	0.015
624 voxels	-4.85	MFG_L_7_7	-28	54	-6	Middle Frontal Gyrus	dorsal area 9/46	-27	43	31	0.107
	-4.61	MFG_L_7_3	-32	46	2	Middle Frontal Gyrus	area 46	-28	56	12	0.099
	-3.76	MFG_L_7_3	-28	48	8	Middle Frontal Gyrus	ventral area 9/46	-41	41	16	0.171
	-3.76	MFG_L_7_3	-30	50	10	Middle Frontal Gyrus	ventrolateral area 8	-33	23	45	0.024
	-5.37	MFG_L_7_4	-36	44	20	Middle Frontal Gyrus	lateral area10	-26	60	-6	0.052
	-5.47	MFG_L_7_1	-28	50	20	Orbital Gyrus	orbital area 12/47	-36	33	-16	0.009
	-5.48	MFG_L_7_1	-30	46	22	Orbital Gyrus	lateral area 11	-23	38	-18	0.035
	-3.87	MFG_L_7_4	-36	32	28
	-3.93	MFG_L_7_5	-38	30	34
4011 voxels	-4.85	Tha_L_8_7	-22	-34	12	Paracentral Lobule	area1/2/3 (lower limb region)	10	-34	54	0.025
	-4.73	Tha_L_8_7	-20	-32	14	Superior Parietal Lobule	caudal area 7	-15	-71	52	0.01
	-4.43	Tha_R_8_7	8	-20	14	Superior Parietal Lobule	caudal area 7	19	-69	54	0.111
	-3.52	Tha_R_8_7	6	-8	14	Precuneus	medial area 7(PEp)	-5	-63	51	0.471
	-4.76	Tha_L_8_7	-18	-30	16	Precuneus	medial area 7(PEp)	6	-65	51	0.671
	-4.2	Tha_R_8_7	8	-14	16	Precuneus	medial area 5(PEm)	7	-47	58	0.129
	-3.48	Tha_R_8_4	4	-6	16	Precuneus	dorsomedial parietooccipital sulcus(PEr)	-12	-67	25	0.205
	-4.27	Tha_L_8_7	-10	-22	18	Precuneus	dorsomedial parietooccipital sulcus(PEr)	16	-64	25	0.217
	-6.96	CG_R_7_4	6	-38	22	Precuneus	area 31 (Lc1)	-6	-55	34	0.314
	-7.03	CG_R_7_1	6	-34	24	Precuneus	area 31 (Lc1)	6	-54	35	0.657
	-6.89	CG_L_7_1	-6	-30	24	Cingulate Gyrus	dorsal area 23	-4	-39	31	0.172
	-12.45	CG_R_7_6	4	-16	28	Cingulate Gyrus	dorsal area 23	4	-37	32	0.596
	-8.84	Pcun_L_4_4	0	-66	36	Cingulate Gyrus	rostroventral area 24	-3	8	25	0.209
	-8.33	Pcun_R_4_3	12	-62	36	Cingulate Gyrus	rostroventral area 24	5	22	12	0.07
	-11.77	CG_R_7_6	4	-16	36	Cingulate Gyrus	ventral area 23	-8	-47	10	0.05
	-7.3	Pcun_R_4_4	8	-50	40	Cingulate Gyrus	ventral area 23	9	-44	11	0.124
	-9.13	Pcun_R_4_1	2	-70	42	Cingulate Gyrus	caudal area 23	-7	-23	41	0.18
	-9.29	Pcun_R_4_3	8	-68	42	Cingulate Gyrus	caudal area 23	6	-20	40	0.549
	-5.16	Pcun_R_4_2	2	-44	50	Cuneus	rostral cuneus gyrus	7	-76	11	0.002
						Cuneus	ventomeial parietooccipital sulcus	15	-63	12	0.005
						Striatum	dorsal caudate	-14	2	16	0.002
						Thalamus	medial Pre-frontal thalamus	7	-11	6	0.022
						Thalamus	rostral Temporal thalamus	-7	-14	7	0.029
						Thalamus	rostral Temporal thalamus	3	-13	5	0.009
						Thalamus	posterior parietal thalamus	-16	-24	6	0.004
						Thalamus	posterior parietal thalamus	15	-25	6	0.032
						Thalamus	occipital thalamus	13	-27	8	0.078
						Thalamus	caudal Temporal thalamus	-12	-22	13	0.135
						Thalamus	caudal Temporal thalamus	10	-14	14	0.299
3330 voxels	-6.85	IPL_R_6_6	58	-20	26	Posterior Superior Temporal Sulcus	caudoposterior superior temporal sulcus	57	-40	12	0.079
	-9.33	IPL_R_6_4	50	-44	30	Superior Parietal Lobule	lateral area 5	35	-42	54	0.285
	-10.3	IPL_R_6_4	56	-46	38	Superior Parietal Lobule	intraparietal area 7(hIP3)	31	-54	53	0.196
	-11.2	IPL_R_6_6	62	-30	38	Inferior Parietal Lobule	rostrodorsal area 39(Hip3)	39	-65	44	0.151
	-9.92	IPL_R_6_4	54	-46	44	Inferior Parietal Lobule	rostrodorsal area 40(PFt)	47	-35	45	0.827
	-8.51	IPL_R_6_3	46	-40	46	Inferior Parietal Lobule	caudal area 40(PFm)	57	-44	38	0.677
	-11.82	IPL_R_6_4	56	-36	46	Inferior Parietal Lobule	rostroventral area 39(PGa)	53	-54	25	0.242
						Inferior Parietal Lobule	rostroventral area 40(PFop)	55	-26	26	0.36
						Postcentral Gyrus	area 1/2/3(tongue and larynx region)	56	-10	15	0.039
						Postcentral Gyrus	area 2	48	-24	48	0.087
1506 voxels	-5.56	IPL_L_6_6	-58	-20	24	Superior Parietal Lobule	lateral area 5	-33	-47	50	0.116
	-6.03	IPL_L_6_6	-58	-28	26	Superior Parietal Lobule	intraparietal area 7(hIP3)	-27	-59	54	0.003
	-5.19	PoG_L_4_2	-68	-14	26	Inferior Parietal Lobule	rostrodorsal area 39(Hip3)	-38	-61	46	0.162
	-6.95	IPL_L_6_3	-58	-30	32	Inferior Parietal Lobule	rostrodorsal area 40(PFt)	-51	-33	42	0.456
	-6.62	IPL_L_6_3	-56	-36	38	Inferior Parietal Lobule	caudal area 40(PFm)	-56	-49	38	0.398
	-4.84	IPL_L_6_2	-42	-48	40	Inferior Parietal Lobule	rostroventral area 40(PFop)	-53	-31	23	0.205
	-8.15	IPL_L_6_4	-60	-44	42	Postcentral Gyrus	area 1/2/3(tongue and larynx region)	-56	-14	16	0.062
	-8.25	IPL_L_6_4	-56	-48	44	Postcentral Gyrus	area 2	-46	-30	50	0.019
	-7.23	IPL_L_6_3	-56	-34	46
	-5.07	IPL_L_6_2	-42	-54	56

## Sheet: Control, Audio
	Cluster maxima		MNI(mm)			Areas in cluster		MNI(mm)
Cluster size	t-value	Location	X	Y	Z	Gyrus	Region	X	Y	Z	% of volume activated
1103 voxels	10.84	CER_R_Crus_II	20	-80	-34	Cerebellum	Vermis VI	1	-70	-21	0.011
	5.41	CER_R_Crus_II	8	-82	-24	Cerebellum	Right VI	24	-58	-25	0.068
	6.96	CER_R_VI	14	-72	-24	Cerebellum	Right Crus I	38	-66	-32	0.131
						Cerebellum	Right Crus II	26	-75	-41	0.32
						Cerebellum	Right VIIb	28	-65	-51	0.008
9980 voxels	6.72	ITG_L_7_3	-42	6	-44	Middle Frontal Gyrus	inferior frontal junction	-42	13	36	0.002
	6.54	ITG_L_7_3	-44	4	-40	Inferior Frontal Gyrus	dorsal area 44	-46	13	24	0.339
	4.89	STG_L_6_1	-44	20	-28	Inferior Frontal Gyrus	inferior frontal sulcus	-47	32	14	0.307
	4.02	STG_L_6_5	-42	22	-22	Inferior Frontal Gyrus	caudal area 45	-53	23	11	0.866
	5.42	OrG_L_6_2	-40	32	-20	Inferior Frontal Gyrus	rostral area 45	-49	36	-3	0.556
	15.8	STG_L_6_6	-54	8	-16	Inferior Frontal Gyrus	opercular area 44	-39	23	4	0.253
	15.63	STG_L_6_6	-58	0	-10	Inferior Frontal Gyrus	ventral area 44	-52	13	6	0.139
	15.25	STG_L_6_6	-56	-6	-8	Orbital Gyrus	orbital area 12/47	-36	33	-16	0.17
	8.41	IFG_L_6_4	-48	30	-6	Orbital Gyrus	lateral area 12/47	-41	32	-9	0.31
	14.37	STG_L_6_4	-62	-28	0	Precentral Gyrus	area 4(tongue and larynx region)	-52	0	8	0.094
	19.21	STG_L_6_4	-54	-24	0	Superior Temporal Gyrus	medial area 38	-32	14	-34	0.017
	13.88	STG_L_6_3	-48	-12	0	Superior Temporal Gyrus	area 41/42	-54	-32	12	0.996
	8.17	IFG_L_6_4	-52	26	0	Superior Temporal Gyrus	TE1.0 and TE1.2	-50	-11	1	0.82
	16.6	STG_L_6_4	-64	-22	2	Superior Temporal Gyrus	caudal area 22	-62	-33	7	0.952
	13.72	STG_L_6_3	-44	-16	2	Superior Temporal Gyrus	lateral area 38	-45	11	-20	0.284
	16.56	STG_L_6_3	-60	-12	2	Superior Temporal Gyrus	rostral area 22	-55	-3	-10	0.964
	12.02	pSTS_L_2_1	-58	-36	6	Middle Temporal Gyrus	caudal area 21	-65	-30	-12	0.28
	16.28	STG_L_6_2	-46	-26	6	Middle Temporal Gyrus	rostral area 21	-53	2	-30	0.772
	14.45	STG_L_6_3	-36	-30	12	Middle Temporal Gyrus	dorsolateral area37	-59	-58	4	0.144
	9.36	IFG_L_6_3	-52	20	16	Middle Temporal Gyrus	anterior superior temporal sulcus	-58	-20	-9	0.925
	5.2	STG_L_6_4	-62	-56	18	Inferior Temporal Gyrus	rostral area 20	-43	-2	-41	0.182
	6.82	IPL_L_6_5	-52	-60	28	Inferior Temporal Gyrus	intermediate lateral area 20	-56	-16	-28	0.151
	6.71	IPL_L_6_5	-44	-68	32	Inferior Temporal Gyrus	caudolateral of area 20	-59	-42	-16	0.002
	6.85	IPL_L_6_5	-40	-66	32	Fusiform Gyrus	rostroventral area 20	-33	-16	-32	0.006
	7.27	IPL_L_6_5	-36	-76	40	Posterior Superior Temporal Sulcus	rostroposterior superior temporal sulcus	-54	-40	4	1
						Posterior Superior Temporal Sulcus	caudoposterior superior temporal sulcus	-52	-50	11	0.87
						Inferior Parietal Lobule	caudal area 39(PGp)	-34	-80	29	0.185
						Inferior Parietal Lobule	rostrodorsal area 39(Hip3)	-38	-61	46	0.087
						Inferior Parietal Lobule	caudal area 40(PFm)	-56	-49	38	0.094
						Inferior Parietal Lobule	rostroventral area 39(PGa)	-47	-65	26	0.523
						Inferior Parietal Lobule	rostroventral area 40(PFop)	-53	-31	23	0.367
						Postcentral Gyrus	area 1/2/3(tongue and larynx region)	-56	-14	16	0.287
						Insular Gyrus	hypergranular insula	-36	-20	10	0.724
						Insular Gyrus	ventral granular insula	-38	-4	-9	0.037
						Insular Gyrus	dorsal granular insula	-38	-8	8	0.042
						Striatum	dorsolateral putamen	-28	-5	2	0.008
279 voxels	7.29	CER_L_Crus_II	-22	-80	-36	Cerebellum	Left Crus I	-37	-68	-32	0.042
						Cerebellum	Left Crus II	-26	-75	-42	0.085
5611 voxels	7.97	MTG_R_4_2	48	14	-32	Precentral Gyrus	area 4(tongue and larynx region)	54	4	9	0.017
	8.71	MTG_R_4_2	54	12	-28	Superior Temporal Gyrus	medial area 38	31	15	-34	0.036
	5.27	MTG_R_4_2	60	12	-28	Superior Temporal Gyrus	area 41/42	54	-24	11	0.868
	7.71	STG_R_6_5	48	18	-28	Superior Temporal Gyrus	TE1.0 and TE1.2	51	-4	-1	0.683
	3.87	MTG_R_4_1	70	-10	-20	Superior Temporal Gyrus	caudal area 22	66	-20	6	0.773
	13.04	MTG_R_4_4	56	6	-18	Superior Temporal Gyrus	lateral area 38	47	12	-20	0.356
	12.78	STG_R_6_6	60	2	-12	Superior Temporal Gyrus	rostral area 22	56	-12	-5	0.94
	12.06	MTG_R_4_4	58	-6	-8	Middle Temporal Gyrus	caudal area 21	65	-29	-13	0.141
	12.58		42	-24	-2	Middle Temporal Gyrus	rostral area 21	51	6	-32	0.517
	15.65	STG_R_6_6	60	-12	-2	Middle Temporal Gyrus	anterior superior temporal sulcus	58	-16	-10	0.95
	15.23	STG_R_6_3	50	-12	0	Inferior Temporal Gyrus	intermediate lateral area 20	55	-11	-32	0.029
	14.01	STG_R_6_6	56	-22	2	Posterior Superior Temporal Sulcus	rostroposterior superior temporal sulcus	53	-37	3	0.92
	14.93	STG_R_6_3	44	-16	2	Posterior Superior Temporal Sulcus	caudoposterior superior temporal sulcus	57	-40	12	0.131
	15.41	STG_R_6_3	48	-16	2	Inferior Parietal Lobule	rostroventral area 40(PFop)	55	-26	26	0.104
	12.69	STG_R_6_6	56	-28	6	Postcentral Gyrus	area 1/2/3(tongue and larynx region)	56	-10	15	0.209
	16.51	STG_R_6_3	42	-22	8	Insular Gyrus	hypergranular insula	37	-18	8	0.79
	10.85	STG_R_6_2	62	-18	8	Insular Gyrus	ventral granular insula	39	-2	-9	0.046
						Insular Gyrus	dorsal granular insula	39	-7	8	0.066
						Striatum	dorsolateral putamen	29	-3	1	0.006
775 voxels	6.63	Hipp_L_2_1	-22	-16	-24	Fusiform Gyrus	rostroventral area 20	-33	-16	-32	0.087
	4.08	Hipp_L_2_1	-32	-16	-16	Fusiform Gyrus	lateroventral area37	-42	-51	-17	0.026
	4.09	FuG_L_3_3	-42	-42	-14	Parahippocampal Gyrus	caudal area 35/36	-25	-25	-26	0.261
	9.88	PhG_L_6_3	-26	-36	-14	Parahippocampal Gyrus	area TL (lateral PPHC, posterior parahippocampal gyrus)	-28	-32	-18	0.744
	6.15	Hipp_L_2_1	-16	-26	-12	Parahippocampal Gyrus	area 28/34 (EC, entorhinal cortex)	-19	-12	-30	0.028
	3.6	Amyg_L_2_2	-22	-6	-12	Parahippocampal Gyrus	area TH (medial PPHC)	-17	-39	-10	0.243
	5.67	Tha_L_8_5	-12	-28	-6	Amygdala	medial amyg	-19	-2	-20	0.047
						Amygdala	lateral amyg	-27	-4	-20	0.012
						Hippocampus	rostral hipp	-22	-14	-19	0.256
						Hippocampus	caudal hipp	-28	-30	-10	0.141
						Thalamus	sensory thalamus	-18	-23	4	0.056
						Thalamus	posterior parietal thalamus	-16	-24	6	0.086
						Thalamus	occipital thalamus	-15	-28	4	0.025
						Cerebellum	Left I-IV	-7	-44	-17	0.006
						Cerebellum	Left V	-14	-49	-19	0.021
						Brainstem	Isthmic reticular formation	-5	-30	-9	0.083
						Brainstem	Microcellular tegmental nucleus â€“ prabigeminal nucleus	-7	-33	-10	0.091
						Brainstem	Mesencephalic reticular formation	-6	-25	-5	0.185
						Brainstem	Substantia nigra	-8	-17	-11	0.06
						Diencephalon	Lateral geniculate nucleus	-22	-26	-7	0.13
						Diencephalon	Medial geniculate nucleus	-13	-30	-3	1
255 voxels	6.51	PhG_R_6_3	24	-34	-16	Fusiform Gyrus	rostroventral area 20	33	-15	-34	0.035
	5.51	PhG_R_6_6	14	-30	-16	Parahippocampal Gyrus	caudal area 35/36	26	-23	-27	0.057
	5.98	Tha_R_8_3	14	-24	-6	Parahippocampal Gyrus	area TL (lateral PPHC, posterior parahippocampal gyrus)	30	-30	-18	0.433
						Parahippocampal Gyrus	area TH (medial PPHC)	19	-36	-11	0.185
						Hippocampus	rostral hipp	22	-12	-20	0.01
						Thalamus	sensory thalamus	18	-22	3	0.087
						Thalamus	posterior parietal thalamus	15	-25	6	0.023
						Thalamus	lateral Pre-frontal thalamus	13	-16	7	0.015
						Brainstem	Isthmic reticular formation	8	-29	-9	0.125
						Brainstem	Mesencephalic reticular formation	10	-25	-5	0.079
						Brainstem	Substantia nigra	11	-17	-12	0.128
						Diencephalon	Medial geniculate nucleus	16	-29	-3	1
215 voxels	5.52	IFG_R_6_4	58	28	0	Inferior Frontal Gyrus	inferior frontal sulcus	48	35	13	0.006
	5.16	IFG_R_6_3	56	28	12	Inferior Frontal Gyrus	caudal area 45	54	24	12	0.262
	3.98	IFG_R_6_3	46	24	14	Inferior Frontal Gyrus	rostral area 45	51	36	-1	0.167
						Orbital Gyrus	lateral area 12/47	42	31	-9	0.004
1629 voxels	9.39	CG_L_7_4	-12	-50	8	Precuneus	dorsomedial parietooccipital sulcus(PEr)	-12	-67	25	0.235
	8.19	CG_R_7_4	14	-48	8	Precuneus	dorsomedial parietooccipital sulcus(PEr)	16	-64	25	0.204
	9.56	Pcun_R_4_3	10	-54	14	Precuneus	area 31 (Lc1)	-6	-55	34	0.165
	9.02	Pcun_R_4_3	14	-52	16	Precuneus	area 31 (Lc1)	6	-54	35	0.082
	9.95	Pcun_L_4_3	-8	-58	18	Cingulate Gyrus	dorsal area 23	-4	-39	31	0.031
						Cingulate Gyrus	ventral area 23	-8	-47	10	0.725
						Cingulate Gyrus	ventral area 23	9	-44	11	0.347
						Cuneus	ventomeial parietooccipital sulcus	-13	-68	12	0.014
						Cuneus	ventomeial parietooccipital sulcus	15	-63	12	0.031
354 voxels	6.32	SFG_L_7_3	-12	54	28	Superior Frontal Gyrus	dorsolateral area 8	-18	24	53	0.004
	5.13	SFG_L_7_7	-8	48	30	Superior Frontal Gyrus	lateral area 9	-11	49	40	0.104
	5.15	SFG_L_7_6	-6	46	34	Superior Frontal Gyrus	medial area 9	-5	36	38	0.091
	3.77	SFG_L_7_6	-10	36	44	Superior Frontal Gyrus	medial area 10	-8	56	15	0.071
	5.02	SFG_L_7_3	-12	44	44	Middle Frontal Gyrus	dorsal area 9/46	-27	43	31	0.002
219 voxels	5.45	MFG_L_7_2	-44	6	50	Middle Frontal Gyrus	inferior frontal junction	-42	13	36	0.145
	3.36	MFG_L_7_6	-32	6	62	Middle Frontal Gyrus	ventrolateral area 8	-33	23	45	0.012
						Middle Frontal Gyrus	ventrolateral area 6	-32	4	55	0.086
						Precentral Gyrus	caudal dorsolateral area 6	-32	-9	58	0.016
						Precentral Gyrus	caudal ventrolateral area 6	-49	5	30	0.03
648 voxels	-4.82	CER_L_Crus_II	-46	-66	-46	Cerebellum	Left VI	-23	-58	-25	0.086
	-4.57	CER_L_Crus_II	-48	-60	-46	Cerebellum	Left Crus I	-37	-68	-32	0.164
	-6.02	CER_L_Crus_II	-38	-52	-46	Cerebellum	Left Crus II	-26	-75	-42	0.042
	-6.34	CER_L_Crus_II	-42	-52	-44	Cerebellum	Left VIIb	-25	-66	-50	0.004
	-7.34	CER_L_Crus_I	-42	-52	-36
	-7.63	CER_L_Crus_I	-40	-54	-34
	-7.44	CER_L_VI	-34	-52	-34
	-5.75	CER_L_Crus_I	-34	-60	-32
	-5.8	CER_L_VI	-28	-60	-32
470 voxels	-4.56	CER_R_I-IV	8	-50	-28	Fusiform Gyrus	medioventral area37	31	-62	-14	0.047
	-4.43	CER_R_I-IV	10	-48	-20	Cuneus	rostral lingual gyrus	18	-60	-7	0.318
	-4.2	CER_R_V	14	-46	-20	Cuneus	ventomeial parietooccipital sulcus	15	-63	12	0.001
	-3.62	CER_R_V	8	-60	-14	Cerebellum	Right I-IV	10	-43	-19	0.076
	-3.67	CER_R_V	14	-44	-14	Cerebellum	Right V	14	-51	-19	0.058
	-3.92	CER_R_V	8	-56	-12
	-3.43	CER_R_V	12	-56	-12
	-3.86	CER_R_I-IV	10	-48	-12
	-3.56	CER_R_V	14	-48	-12
	-3.8	Cun_R_5_4	16	-56	-10
	-4.56	Cun_R_5_4	14	-66	-8
	-4.59	Cun_R_5_4	10	-66	-6
	-3.86	FuG_R_3_2	32	-64	-4
	-4.49	Cun_R_5_4	22	-62	-4
	-3.38	Cun_R_5_4	22	-70	-2
	-4.51	Cun_R_5_4	24	-64	-2
	-3.46	Cun_R_5_4	8	-64	2
483 voxels	-5.63	ITG_R_7_7	56	-28	-22	Middle Temporal Gyrus	caudal area 21	65	-29	-13	0.04
	-4.6	MTG_R_4_1	66	-26	-20	Middle Temporal Gyrus	dorsolateral area37	60	-53	3	0.073
	-3.83	ITG_R_7_6	64	-40	-14	Inferior Temporal Gyrus	extreme lateroventral area37	53	-52	-18	0.166
	-3.59	ITG_R_7_6	56	-38	-14	Inferior Temporal Gyrus	intermediate lateral area 20	55	-11	-32	0.024
	-3.48	ITG_R_7_6	52	-40	-12	Inferior Temporal Gyrus	ventrolateral area 37	54	-57	-8	0.511
	-7.32	ITG_R_7_5	56	-54	-8	Inferior Temporal Gyrus	caudolateral of area 20	61	-40	-17	0.222
						Inferior Temporal Gyrus	caudoventral of area 20	54	-31	-26	0.04
						Fusiform Gyrus	lateroventral area37	43	-49	-19	0.026
						Occipital Gyrus	area V5/MT	48	-70	-1	0.001
24130 voxels	-4.83	OrG_R_6_3	18	46	-20	Superior Frontal Gyrus	medial area 8	-5	15	54	0.066
	-5.12	OrG_R_6_3	20	40	-16	Superior Frontal Gyrus	medial area 8	7	16	54	0.384
	-5.62	OrG_L_6_3	-24	44	-16	Superior Frontal Gyrus	dorsolateral area 8	22	26	51	0.437
	-5.53	OrG_R_6_3	24	52	-16	Superior Frontal Gyrus	lateral area 9	13	48	40	0.007
	-5.32	Str_R_6_3	18	8	-12	Superior Frontal Gyrus	dorsolateral area 6	-18	-1	65	0.036
	-5.94	OrG_R_6_2	36	52	-12	Superior Frontal Gyrus	dorsolateral area 6	20	4	64	0.288
	-5.6	Str_R_6_3	14	18	-10	Superior Frontal Gyrus	medial area 6	-6	-5	58	0.095
	-9.71	INS_R_6_2	32	18	-10	Superior Frontal Gyrus	medial area 6	7	-4	60	0.204
	-5.65	OrG_L_6_3	-22	50	-10	Superior Frontal Gyrus	medial area 9	-5	36	38	0.113
	-5.47	INS_R_6_4	38	-6	-8	Superior Frontal Gyrus	medial area 9	6	38	35	0.465
	-6.69	OrG_R_6_1	10	36	-6	Superior Frontal Gyrus	medial area 10	-8	56	15	0.057
	-10.21	INS_R_6_6	40	8	-4	Superior Frontal Gyrus	medial area 10	8	58	13	0.06
	-10.79	INS_R_6_6	34	10	-4	Middle Frontal Gyrus	dorsal area 9/46	-27	43	31	0.279
	-3.56		10	28	-4	Middle Frontal Gyrus	dorsal area 9/46	30	37	36	0.481
	-3.47	Tha_R_8_8	6	-18	-2	Middle Frontal Gyrus	inferior frontal junction	42	11	39	0.063
	-10.88	Str_R_6_6	32	12	-2	Middle Frontal Gyrus	area 46	-28	56	12	0.268
	-7.82		-30	46	0	Middle Frontal Gyrus	area 46	28	55	17	0.35
	-6.32	MFG_R_7_7	24	56	0	Middle Frontal Gyrus	ventral area 9/46	-41	41	16	0.38
	-3.55	Tha_R_8_8	8	-20	2	Middle Frontal Gyrus	ventral area 9/46	42	44	14	0.401
	-8.01	MFG_L_7_3	-32	48	2	Middle Frontal Gyrus	ventrolateral area 8	42	27	39	0.365
	-3.95	Str_R_6_6	28	-14	4	Middle Frontal Gyrus	ventrolateral area 6	34	8	54	0.37
	-8.85	CG_L_7_7	-6	38	4	Middle Frontal Gyrus	lateral area10	-26	60	-6	0.101
	-10.06	MFG_R_7_4	40	48	6	Middle Frontal Gyrus	lateral area10	25	61	-4	0.177
	-6.79	MFG_L_7_3	-26	50	6	Inferior Frontal Gyrus	dorsal area 44	45	16	25	0.072
	-8.78	CG_L_7_3	-8	36	8	Inferior Frontal Gyrus	inferior frontal sulcus	-47	32	14	0.023
	-7.78	MFG_L_7_4	-32	44	8	Inferior Frontal Gyrus	inferior frontal sulcus	48	35	13	0.306
	-4.46	Tha_R_8_1	8	-20	10	Inferior Frontal Gyrus	caudal area 45	54	24	12	0.013
	-9.95	PrG_R_6_6	56	10	10	Inferior Frontal Gyrus	rostral area 45	51	36	-1	0.158
	-10.73	MFG_R_7_3	30	50	12	Inferior Frontal Gyrus	opercular area 44	42	22	3	0.3
	-3.66	Tha_R_8_3	22	-20	14	Inferior Frontal Gyrus	ventral area 44	54	14	11	0.678
	-4.93	Tha_R_8_5	12	-18	14	Orbital Gyrus	medial area 14	-7	54	-7	0.05
	-4.41	PrG_R_6_5	38	6	14	Orbital Gyrus	medial area 14	6	47	-7	0.222
	-12.34	CG_R_7_7	10	36	14	Orbital Gyrus	orbital area 12/47	-36	33	-16	0.103
	-4.3	Tha_L_8_7	-20	-28	16	Orbital Gyrus	orbital area 12/47	40	39	-14	0.263
	-5.15	Tha_R_8_5	14	-20	16	Orbital Gyrus	lateral area 11	-23	38	-18	0.233
	-12.19	CG_R_7_2	6	32	16	Orbital Gyrus	lateral area 11	23	36	-18	0.166
	-11.09	MFG_R_7_3	34	44	16	Orbital Gyrus	area 13	-10	18	-19	0.001
	-4.34	Str_L_6_5	-18	-30	18	Orbital Gyrus	area 13	9	20	-19	0.005
	-5.27	Tha_L_8_7	-12	-16	18	Orbital Gyrus	lateral area 12/47	42	31	-9	0.364
	-7.94	IFG_R_6_6	48	6	18	Precentral Gyrus	caudal dorsolateral area 6	33	-7	57	0.001
	-8.73	CG_L_7_2	-4	22	18	Precentral Gyrus	area 4(tongue and larynx region)	54	4	9	0.46
	-7.65	MFG_L_7_3	-28	52	18	Precentral Gyrus	caudal ventrolateral area 6	51	7	30	0.301
	-10.91	CG_R_7_2	6	26	20	Paracentral Lobule	area1/2/3 (lower limb region)	-8	-38	58	0.163
	-10.67	CG_L_7_3	-6	28	20	Paracentral Lobule	area1/2/3 (lower limb region)	10	-34	54	0.515
	-12.66	CG_R_7_3	6	36	20	Paracentral Lobule	area 4, (lower limb region)	-4	-23	61	0.004
	-8.31	MFG_L_7_1	-28	42	20	Paracentral Lobule	area 4, (lower limb region)	5	-21	61	0.022
	-6.84	CG_R_7_4	8	-38	22	Superior Temporal Gyrus	TE1.0 and TE1.2	51	-4	-1	0.041
	-8.98	CG_L_7_1	-6	-36	22	Superior Temporal Gyrus	lateral area 38	47	12	-20	0.015
	-3.52	Cun_L_5_2	-4	-78	24	Posterior Superior Temporal Sulcus	caudoposterior superior temporal sulcus	57	-40	12	0.079
	-6.43	CG_R_7_1	8	-34	24	Superior Parietal Lobule	rostral area 7	19	-57	65	0.044
	-10.72	MFG_R_7_4	40	38	24	Superior Parietal Lobule	caudal area 7	-15	-71	52	0.215
	-3.56	Cun_R_5_2	2	-80	26	Superior Parietal Lobule	caudal area 7	19	-69	54	0.457
	-8.3	CG_R_7_1	6	-26	26	Superior Parietal Lobule	lateral area 5	35	-42	54	0.581
	-9.03	CG_L_7_3	-6	20	26	Superior Parietal Lobule	intraparietal area 7(hIP3)	31	-54	53	0.575
	-10.79	CG_R_7_3	2	32	26	Inferior Parietal Lobule	rostrodorsal area 39(Hip3)	39	-65	44	0.208
	-11.04	IPL_R_6_6	56	-26	28	Inferior Parietal Lobule	rostrodorsal area 40(PFt)	47	-35	45	0.891
	-8.14	CG_R_7_1	6	-22	28	Inferior Parietal Lobule	caudal area 40(PFm)	57	-44	38	0.654
	-10.17	CG_L_7_2	-4	-18	28	Inferior Parietal Lobule	rostroventral area 39(PGa)	53	-54	25	0.055
	-9.86	CG_R_7_6	6	-12	28	Inferior Parietal Lobule	rostroventral area 40(PFop)	55	-26	26	0.473
	-11.37	CG_R_7_3	4	28	28	Precuneus	medial area 7(PEp)	-5	-63	51	0.717
	-6.52	MFG_L_7_1	-36	42	28	Precuneus	medial area 7(PEp)	6	-65	51	0.893
	-4.16	sOcG_R_2_2	28	-60	32	Precuneus	medial area 5(PEm)	-8	-47	57	0.079
	-6.83	MFG_R_7_1	34	32	32	Precuneus	medial area 5(PEm)	7	-47	58	0.518
	-3.59	sOcG_R_2_1	8	-84	34	Precuneus	dorsomedial parietooccipital sulcus(PEr)	-12	-67	25	0.353
	-11.41	IPL_R_6_6	58	-28	34	Precuneus	dorsomedial parietooccipital sulcus(PEr)	16	-64	25	0.327
	-5.87	CG_L_7_5	-10	12	34	Precuneus	area 31 (Lc1)	-6	-55	34	0.141
	-8.33	CG_R_7_3	6	14	34	Precuneus	area 31 (Lc1)	6	-54	35	0.309
	-8.26	Pcun_L_4_3	-12	-68	36	Postcentral Gyrus	area 1/2/3(tongue and larynx region)	56	-10	15	0.07
	-4.08	sOcG_L_2_1	-8	-84	38	Postcentral Gyrus	area 2	48	-24	48	0.205
	-9.66	CG_R_7_6	8	-22	38	Insular Gyrus	hypergranular insula	37	-18	8	0.007
	-5.86	CG_L_7_5	-4	8	38	Insular Gyrus	ventral agranular insula	33	14	-13	0.671
	-6.61	MFG_R_7_5	38	32	38	Insular Gyrus	dorsal agranular insula	36	18	1	0.924
	-3.99	sOcG_L_2_1	-12	-84	40	Insular Gyrus	ventral granular insula	39	-2	-9	0.56
	-9.67	Pcun_R_4_1	10	-64	40	Insular Gyrus	dorsal granular insula	39	-7	8	0.099
	-5.6	CG_L_7_5	-6	6	40	Insular Gyrus	dorsal dysgranular insula	38	5	5	0.722
	-9.68	Pcun_L_4_3	-8	-68	42	Cingulate Gyrus	dorsal area 23	-4	-39	31	0.201
	-12.61	IPL_R_6_4	58	-38	42	Cingulate Gyrus	dorsal area 23	4	-37	32	0.337
	-8.45	CG_R_7_6	12	-30	42	Cingulate Gyrus	rostroventral area 24	-3	8	25	0.791
	-3.77		30	0	42	Cingulate Gyrus	rostroventral area 24	5	22	12	0.719
	-8.36	IPL_R_6_4	48	-52	44	Cingulate Gyrus	pregenual area 32	-6	34	21	0.905
	-8.46	CG_R_7_6	8	-30	44	Cingulate Gyrus	pregenual area 32	5	28	27	1
	-11.74	IPL_R_6_3	54	-30	44	Cingulate Gyrus	ventral area 23	-8	-47	10	0.064
	-9.71	Pcun_R_4_1	2	-70	46	Cingulate Gyrus	ventral area 23	9	-44	11	0.134
	-8.88	Pcun_R_4_1	10	-68	46	Cingulate Gyrus	caudodorsal area 24	-5	7	37	0.674
	-3.5	MFG_R_7_6	30	2	46	Cingulate Gyrus	caudodorsal area 24	4	6	38	0.664
	-8.71	MFG_R_7_5	40	18	46	Cingulate Gyrus	caudal area 23	-7	-23	41	0.244
	-4.3	SFG_R_7_2	22	38	46	Cingulate Gyrus	caudal area 23	6	-20	40	0.791
	-11.18	IPL_R_6_3	44	-40	48	Cingulate Gyrus	subgenual area 32	-4	39	-2	0.608
	-5.18	PCL_R_2_1	10	-36	50	Cingulate Gyrus	subgenual area 32	5	41	6	0.909
	-3.79	PCL_L_2_1	-14	-32	50	Cuneus	rostral cuneus gyrus	-5	-81	10	0.031
	-5.61	SFG_R_7_2	18	28	52	Cuneus	rostral cuneus gyrus	7	-76	11	0.03
	-8.91	IPL_R_6_3	46	-48	54	Cuneus	caudal cuneus gyrus	8	-90	12	0.026
	-4.04	PCL_L_2_1	-8	-38	54	Cuneus	ventomeial parietooccipital sulcus	-13	-68	12	0.052
	-7.69	SFG_R_7_2	20	16	54	Cuneus	ventomeial parietooccipital sulcus	15	-63	12	0.055
	-6.62	Pcun_R_4_2	4	-44	56	Occipital Gyrus	medial superior occipital gyrus	-11	-88	31	0.136
	-5.58	SFG_R_7_4	18	8	56	Occipital Gyrus	medial superior occipital gyrus	16	-85	34	0.068
	-5.03	SFG_R_7_2	24	26	56	Occipital Gyrus	lateral superior occipital gyrus	-22	-77	36	0.024
	-6.54	SFG_R_7_5	12	4	58	Occipital Gyrus	lateral superior occipital gyrus	29	-75	36	0.065
	-3.77	SFG_L_7_5	-6	0	60	Striatum	ventral caudate	15	14	-2	0.17
	-3.94	SPL_R_5_1	26	-62	62	Striatum	globus pallidus	22	-2	3	0.003
	-5.85	SFG_R_7_4	24	12	62	Striatum	nucleus accumbens	15	8	-9	0.159
	-4.57	SFG_L_7_4	-12	2	64	Striatum	ventromedial putamen	22	8	-1	0.062
						Striatum	dorsal caudate	-14	2	16	0.031
						Striatum	dorsal caudate	14	5	14	0.052
						Striatum	dorsolateral putamen	29	-3	1	0.392
						Thalamus	medial Pre-frontal thalamus	7	-11	6	0.11
						Thalamus	pre-motor thalamus	12	-14	1	0.02
						Thalamus	sensory thalamus	-18	-23	4	0.007
						Thalamus	sensory thalamus	18	-22	3	0.007
						Thalamus	rostral Temporal thalamus	-7	-14	7	0.029
						Thalamus	posterior parietal thalamus	-16	-24	6	0.029
						Thalamus	posterior parietal thalamus	15	-25	6	0.147
						Thalamus	occipital thalamus	-15	-28	4	0.013
						Thalamus	occipital thalamus	13	-27	8	0.048
						Thalamus	caudal Temporal thalamus	-12	-22	13	0.164
						Thalamus	caudal Temporal thalamus	10	-14	14	0.102
						Thalamus	lateral Pre-frontal thalamus	13	-16	7	0.114
1249 voxels	-3.84	FuG_L_3_2	-34	-74	-16	Inferior Temporal Gyrus	extreme lateroventral area37	-51	-57	-15	0.006
	-5.03	FuG_L_3_3	-44	-68	-12	Fusiform Gyrus	medioventral area37	-31	-64	-14	0.197
	-3.68	Cun_L_5_4	-18	-72	-10	Fusiform Gyrus	lateroventral area37	-42	-51	-17	0.058
	-4.52	Cun_L_5_4	-22	-60	-10	Inferior Parietal Lobule	caudal area 39(PGp)	-34	-80	29	0.064
	-4.11	Cun_L_5_4	-18	-52	-8	Inferior Parietal Lobule	rostroventral area 39(PGa)	-47	-65	26	0.003
	-4.73	Cun_L_5_4	-24	-72	-6	Cuneus	caudal lingual gyrus	-11	-82	-11	0.004
	-3.83	Cun_L_5_4	-6	-68	-6	Cuneus	rostral lingual gyrus	-17	-60	-6	0.38
	-5.25	FuG_L_3_2	-30	-60	-6	Occipital Gyrus	middle occipital gyrus	-31	-89	11	0.148
	-3.51	OcG_L_4_4	-42	-88	-4	Occipital Gyrus	area V5/MT	-46	-74	3	0.345
	-3.76	OcG_L_4_4	-38	-82	-4	Occipital Gyrus	inferior occipital gyrus	-30	-88	-12	0.058
	-4.14	FuG_L_3_2	-30	-72	-4	Cerebellum	Left V	-14	-49	-19	0.006
	-3.9	Cun_L_5_4	-22	-64	-4
	-3.92	OcG_L_4_1	-36	-92	-2
	-4.3	OcG_L_4_2	-48	-76	-2
	-3.84	OcG_L_4_2	-42	-66	-2
	-3.94	Cun_L_5_4	-20	-66	-2
	-4.48		-30	-52	2
	-5.19		-28	-48	2
	-4	OcG_L_4_1	-38	-84	6
	-4.29	OcG_L_4_2	-44	-78	6
	-4.69	IPL_L_6_1	-36	-80	14
	-4.81		-32	-76	16
1239 voxels	-5.05	INS_L_6_4	-40	0	-10	Inferior Frontal Gyrus	opercular area 44	-39	23	4	0.053
	-10.16	INS_L_6_2	-36	14	-10	Inferior Frontal Gyrus	ventral area 44	-52	13	6	0.093
	-4.88	INS_L_6_4	-38	-8	-4	Orbital Gyrus	orbital area 12/47	-36	33	-16	0.013
	-7.79	INS_L_6_6	-36	12	0	Orbital Gyrus	lateral area 12/47	-41	32	-9	0.026
	-7.94	INS_L_6_6	-36	6	2	Precentral Gyrus	area 4(head and face region)	-49	-8	39	0.002
	-8.83	PrG_L_6_5	-46	2	4	Precentral Gyrus	area 4(tongue and larynx region)	-52	0	8	0.276
	-6	PrG_L_6_5	-60	10	8	Precentral Gyrus	caudal ventrolateral area 6	-49	5	30	0.105
	-4.68	INS_L_6_6	-32	2	12	Insular Gyrus	ventral agranular insula	-32	14	-13	0.515
	-4.18	INS_L_6_6	-30	0	14	Insular Gyrus	dorsal agranular insula	-34	18	1	0.697
	-4.39	PrG_L_6_6	-48	4	20	Insular Gyrus	ventral granular insula	-38	-4	-9	0.367
						Insular Gyrus	dorsal granular insula	-38	-8	8	0.091
						Insular Gyrus	dorsal dysgranular insula	-38	5	5	0.816
						Striatum	globus pallidus	-22	-2	4	0.006
						Striatum	ventromedial putamen	-23	7	-4	0.003
						Striatum	dorsolateral putamen	-28	-5	2	0.12
2647 voxels	-8.18	IPL_L_6_6	-56	-26	26	Superior Parietal Lobule	lateral area 5	-33	-47	50	0.803
	-4.29	PoG_L_4_2	-68	-14	26	Superior Parietal Lobule	postcentral area 7	-22	-47	65	0.004
	-3.81		-40	-30	30	Superior Parietal Lobule	intraparietal area 7(hIP3)	-27	-59	54	0.238
	-4.54	IPL_L_6_3	-68	-22	30	Inferior Parietal Lobule	rostrodorsal area 39(Hip3)	-38	-61	46	0.241
	-6.33	SPL_L_5_3	-32	-44	38	Inferior Parietal Lobule	rostrodorsal area 40(PFt)	-51	-33	42	0.86
	-6.68	IPL_L_6_3	-54	-36	38	Inferior Parietal Lobule	caudal area 40(PFm)	-56	-49	38	0.226
	-5.44	IPL_L_6_4	-66	-34	38	Inferior Parietal Lobule	rostroventral area 40(PFop)	-53	-31	23	0.237
	-5.71	SPL_L_5_3	-26	-50	40	Postcentral Gyrus	area 1/2/3(upper limb, head and face region)	-50	-16	43	0.003
	-5.75	SPL_L_5_3	-26	-50	44	Postcentral Gyrus	area 1/2/3(tongue and larynx region)	-56	-14	16	0.112
	-6.34	SPL_L_5_3	-36	-44	44	Postcentral Gyrus	area 2	-46	-30	50	0.104
	-5.96	IPL_L_6_3	-58	-30	44
	-6.42	SPL_L_5_3	-32	-54	48
	-5.46	IPL_L_6_3	-54	-34	52
	-5.18	SPL_L_5_3	-42	-50	60

## Sheet: Romantic-Control, Audio
	Cluster maxima		MNI(mm)			Areas in cluster		MNI(mm)
Cluster size	t-value	Location	X	Y	Z	Gyrus	Region	X	Y	Z	% of volume activated
34031 voxels	3.53	CER_R_Crus_II	14	-78	-48	Superior Frontal Gyrus	medial area 8	-5	15	54	0.616
	4.28	CER_R_VIIIa	24	-54	-46	Superior Frontal Gyrus	medial area 8	7	16	54	0.659
	3.6	PCRtA_r	8	-38	-46	Superior Frontal Gyrus	dorsolateral area 8	-18	24	53	0.294
	4.07		6	-34	-46	Superior Frontal Gyrus	dorsolateral area 8	22	26	51	0.065
	4.37	CER_L_Crus_II	-10	-82	-44	Superior Frontal Gyrus	lateral area 9	-11	49	40	0.192
	4.19	CER_L_Crus_II	-14	-80	-44	Superior Frontal Gyrus	lateral area 9	13	48	40	0.144
	3.78	CER_L_Crus_II	-24	-76	-44	Superior Frontal Gyrus	dorsolateral area 6	-18	-1	65	0.05
	5.65	CER_R_Crus_II	34	-54	-44	Superior Frontal Gyrus	dorsolateral area 6	20	4	64	0.081
	3.59	PCRtA_l	-6	-36	-44	Superior Frontal Gyrus	medial area 6	-6	-5	58	0.012
	6.43	MTG_R_4_2	46	6	-44	Superior Frontal Gyrus	medial area 6	7	-4	60	0.05
	4.23	CER_L_Crus_II	-18	-80	-42	Superior Frontal Gyrus	medial area 9	-5	36	38	0.668
	3.97	CER_R_Crus_II	14	-80	-42	Superior Frontal Gyrus	medial area 9	6	38	35	0.434
	6.23	CER_R_Crus_I	38	-56	-42	Superior Frontal Gyrus	medial area 10	-8	56	15	0.637
	3.82		18	-42	-42	Superior Frontal Gyrus	medial area 10	8	58	13	0.624
	3.84	CER_R_X	22	-42	-42	Middle Frontal Gyrus	dorsal area 9/46	-27	43	31	0.48
	3.7	PnO_PnC_l	-4	-38	-42	Middle Frontal Gyrus	dorsal area 9/46	30	37	36	0.083
	3.79		-8	-34	-42	Middle Frontal Gyrus	inferior frontal junction	-42	13	36	0.499
	4.06	PnO_PnC_r	6	-34	-42	Middle Frontal Gyrus	area 46	-28	56	12	0.334
	5.53	MTG_R_4_2	42	12	-42	Middle Frontal Gyrus	area 46	28	55	17	0.117
	6.28	CER_R_Crus_I	48	-64	-40	Middle Frontal Gyrus	ventral area 9/46	-41	41	16	0.073
	4.04		14	-44	-40	Middle Frontal Gyrus	ventral area 9/46	42	44	14	0.01
	3.28		26	-44	-40	Middle Frontal Gyrus	ventrolateral area 8	-33	23	45	0.243
	3.58	CER_R_Crus_II	18	-86	-38	Middle Frontal Gyrus	ventrolateral area 6	-32	4	55	0.308
	3.94	CER_L_IX	-12	-54	-38	Middle Frontal Gyrus	ventrolateral area 6	34	8	54	0.014
	4.2	CER_L_IX	-4	-52	-38	Middle Frontal Gyrus	lateral area10	-26	60	-6	0.069
	4.02	PnO_PnC_r	6	-34	-38	Middle Frontal Gyrus	lateral area10	25	61	-4	0.072
	4.78	MTG_R_4_2	52	2	-38	Inferior Frontal Gyrus	dorsal area 44	-46	13	24	0.113
	4.95	MTG_R_4_2	50	14	-38	Inferior Frontal Gyrus	caudal area 45	-53	23	11	0.016
	3.42	CER_R_Crus_II	6	-78	-36	Inferior Frontal Gyrus	rostral area 45	-49	36	-3	0.071
	6.67	CER_R_Crus_I	36	-76	-36	Inferior Frontal Gyrus	opercular area 44	-39	23	4	0.522
	5.64	CER_L_Crus_I	-30	-74	-36	Inferior Frontal Gyrus	opercular area 44	42	22	3	0.072
	4.65	CER_L_Crus_I	-46	-60	-36	Inferior Frontal Gyrus	ventral area 44	-52	13	6	0.071
	4.35	CER_L_IX	-6	-60	-36	Orbital Gyrus	medial area 14	-7	54	-7	0.853
	6.68	CER_R_Crus_I	34	-56	-36	Orbital Gyrus	medial area 14	6	47	-7	0.963
	4.73	CER_V_IX	4	-54	-36	Orbital Gyrus	orbital area 12/47	-36	33	-16	0.358
	5.11		14	-50	-36	Orbital Gyrus	orbital area 12/47	40	39	-14	0.269
	5.05	ITG_R_7_4	54	-2	-36	Orbital Gyrus	lateral area 11	-23	38	-18	0.106
	5.77	MTG_R_4_2	56	4	-36	Orbital Gyrus	lateral area 11	23	36	-18	0.093
	3.55	CER_R_Crus_II	14	-82	-34	Orbital Gyrus	medial area 11	-6	52	-19	0.119
	3.62	CER_R_Crus_II	8	-80	-34	Orbital Gyrus	medial area 11	6	57	-16	0.22
	6.5	CER_L_Crus_I	-38	-76	-34	Orbital Gyrus	area 13	-10	18	-19	0.079
	3.86	CER_R_Crus_I	24	-68	-34	Orbital Gyrus	area 13	9	20	-19	0.036
	4.42	CER_L_Crus_I	-44	-62	-34	Orbital Gyrus	lateral area 12/47	-41	32	-9	0.489
	6.41	CER_R_Crus_I	42	-54	-34	Orbital Gyrus	lateral area 12/47	42	31	-9	0.194
	3.46	CER_R_VI	32	-42	-34	Precentral Gyrus	area 4(head and face region)	-49	-8	39	0.019
	4.02	PnO_PnC_r	8	-36	-34	Precentral Gyrus	caudal dorsolateral area 6	-32	-9	58	0.051
	4.64	STG_R_6_1	38	16	-34	Precentral Gyrus	caudal ventrolateral area 6	-49	5	30	0.144
	5.27	CER_L_Crus_I	-24	-76	-32	Paracentral Lobule	area1/2/3 (lower limb region)	-8	-38	58	0.233
	4.38	CER_R_Crus_I	52	-66	-32	Paracentral Lobule	area1/2/3 (lower limb region)	10	-34	54	0.023
	4.85	CER_V_VIIIa	-2	-60	-32	Superior Temporal Gyrus	medial area 38	-32	14	-34	0.078
	5.93	CER_L_VI	-32	-54	-32	Superior Temporal Gyrus	medial area 38	31	15	-34	0.03
	3.39		-12	-48	-32	Superior Temporal Gyrus	TE1.0 and TE1.2	-50	-11	1	0.002
	4.14	CER_L_VI	-36	-44	-32	Superior Temporal Gyrus	TE1.0 and TE1.2	51	-4	-1	0.001
	3.4		-4	-28	-32	Superior Temporal Gyrus	lateral area 38	-45	11	-20	0.026
	4.59	MTG_R_4_2	42	16	-32	Superior Temporal Gyrus	lateral area 38	47	12	-20	0.031
	4.54	CER_V_VIIIa	-4	-62	-30	Superior Temporal Gyrus	rostral area 22	56	-12	-5	0.022
	4.68	CER_V_VIIIa	0	-62	-30	Middle Temporal Gyrus	caudal area 21	65	-29	-13	0.098
	5.72	CER_L_Crus_I	-42	-56	-30	Middle Temporal Gyrus	rostral area 21	51	6	-32	0.436
	4.56	CER_V_IX	4	-54	-30	Middle Temporal Gyrus	anterior superior temporal sulcus	58	-16	-10	0.085
	4.86	CER_R_IX	8	-52	-30	Inferior Temporal Gyrus	intermediate ventral area 20	-45	-26	-27	0.003
	3.38		-8	-50	-30	Inferior Temporal Gyrus	intermediate ventral area 20	46	-14	-33	0.109
	4.45	CER_L_VI	-24	-48	-30	Inferior Temporal Gyrus	extreme lateroventral area37	53	-52	-18	0.031
	4.9	CER_L_I-IV	-8	-38	-30	Inferior Temporal Gyrus	rostral area 20	40	0	-43	0.067
	6.73	MTG_R_4_2	60	-2	-30	Inferior Temporal Gyrus	intermediate lateral area 20	55	-11	-32	0.163
	4.52	STG_L_6_1	-30	8	-30	Inferior Temporal Gyrus	caudolateral of area 20	61	-40	-17	0.025
	4.44	STG_R_6_1	32	14	-30	Inferior Temporal Gyrus	caudoventral of area 20	54	-31	-26	0.035
	5.31	CER_R_Crus_I	22	-74	-28	Fusiform Gyrus	rostroventral area 20	33	-15	-34	0.033
	5.05	CER_R_Crus_I	36	-70	-28	Fusiform Gyrus	medioventral area37	-31	-64	-14	0.034
	4.91	CER_R_Crus_I	32	-66	-28	Fusiform Gyrus	medioventral area37	31	-62	-14	0.001
	3.92	CER_R_VI	14	-62	-28	Fusiform Gyrus	lateroventral area37	-42	-51	-17	0.051
	4.2		10	-58	-28	Fusiform Gyrus	lateroventral area37	43	-49	-19	0.008
	3.58	CER_R_VI	22	-48	-28	Parahippocampal Gyrus	area 28/34 (EC, entorhinal cortex)	19	-10	-30	0.017
	4.08	CER_L_V	-22	-44	-28	Parahippocampal Gyrus	area TH (medial PPHC)	19	-36	-11	0.057
	4.52	CER_R_I-IV	16	-38	-28	Posterior Superior Temporal Sulcus	rostroposterior superior temporal sulcus	53	-37	3	0.046
	4.46	PnO_PnC_r	8	-36	-28	Superior Parietal Lobule	rostral area 7	-16	-60	63	0.003
	3.86		-10	-24	-28	Precuneus	medial area 7(PEp)	-5	-63	51	0.498
	3.9	FuG_R_3_1	36	-14	-28	Precuneus	medial area 7(PEp)	6	-65	51	0.333
	4.31		40	0	-28	Precuneus	medial area 5(PEm)	-8	-47	57	0.368
	4.48	STG_L_6_1	-32	10	-28	Precuneus	medial area 5(PEm)	7	-47	58	0.254
	4.78	STG_L_6_1	-36	18	-28	Precuneus	dorsomedial parietooccipital sulcus(PEr)	-12	-67	25	0.017
	4.8	STG_L_6_1	-40	20	-28	Precuneus	dorsomedial parietooccipital sulcus(PEr)	16	-64	25	0.035
	3.76	CER_R_Crus_I	10	-76	-26	Precuneus	area 31 (Lc1)	-6	-55	34	0.701
	4.16	CER_R_VI	10	-64	-26	Precuneus	area 31 (Lc1)	6	-54	35	0.653
	4.18	CER_L_VI	-12	-62	-26	Postcentral Gyrus	area 1/2/3(upper limb, head and face region)	-50	-16	43	0.001
	4.75	CER_R_VI	32	-62	-26	Insular Gyrus	ventral agranular insula	-32	14	-13	0.615
	5.83	CER_L_VI	-28	-58	-26	Insular Gyrus	ventral agranular insula	33	14	-13	0.467
	4.29	CER_R_VI	28	-56	-26	Insular Gyrus	dorsal agranular insula	-34	18	1	0.949
	4.11		6	-54	-26	Insular Gyrus	dorsal agranular insula	36	18	1	0.448
	4.36	CER_L_V	-20	-42	-26	Insular Gyrus	ventral granular insula	-38	-4	-9	0.037
	4.07	CER_R_V	20	-42	-26	Insular Gyrus	ventral granular insula	39	-2	-9	0.078
	4.22		-4	-32	-26	Insular Gyrus	dorsal dysgranular insula	-38	5	5	0.179
	4.62	ITG_R_7_6	62	-24	-26	Insular Gyrus	dorsal dysgranular insula	38	5	5	0.168
	4.28	ITG_R_7_7	46	-22	-26	Cingulate Gyrus	dorsal area 23	-4	-39	31	0.674
	3.72	FuG_R_3_1	40	-14	-26	Cingulate Gyrus	dorsal area 23	4	-37	32	0.594
	7.14	MTG_R_4_2	58	-6	-26	Cingulate Gyrus	rostroventral area 24	-3	8	25	0.749
	5.51	CER_L_VI	-26	-60	-24	Cingulate Gyrus	rostroventral area 24	5	22	12	0.711
	3.64	CER_L_VI	-18	-60	-24	Cingulate Gyrus	pregenual area 32	-6	34	21	0.994
	3.35	ITG_L_7_2	-50	-54	-24	Cingulate Gyrus	pregenual area 32	5	28	27	0.968
	3.4	CER_R_V	14	-54	-24	Cingulate Gyrus	ventral area 23	-8	-47	10	0.162
	3.28		-38	-4	-24	Cingulate Gyrus	ventral area 23	9	-44	11	0.258
	4.17	Amyg_R_2_2	34	-2	-24	Cingulate Gyrus	caudodorsal area 24	-5	7	37	0.482
	4.44	OrG_L_6_5	-28	12	-24	Cingulate Gyrus	caudodorsal area 24	4	6	38	0.432
	5.22	CER_L_VI	-22	-74	-22	Cingulate Gyrus	caudal area 23	-7	-23	41	0.282
	4.56	CER_R_VI	10	-66	-22	Cingulate Gyrus	caudal area 23	6	-20	40	0.273
	4.63	CER_R_Crus_I	50	-62	-22	Cingulate Gyrus	subgenual area 32	-4	39	-2	0.86
	5	CER_R_V	2	-58	-22	Cingulate Gyrus	subgenual area 32	5	41	6	0.98
	4.33	FuG_L_3_3	-40	-46	-22	Cuneus	caudal lingual gyrus	-11	-82	-11	0.006
	5.02	CER_R_I-IV	2	-46	-22	Cuneus	rostral lingual gyrus	-17	-60	-6	0.005
	5.19	CER_R_I-IV	8	-46	-22	Cuneus	rostral lingual gyrus	18	-60	-7	0.005
	4.76	MTG_R_4_1	66	-20	-22	Occipital Gyrus	inferior occipital gyrus	32	-85	-12	0.003
	4.82	MTG_R_4_1	66	-16	-22	Amygdala	medial amyg	-19	-2	-20	0.047
	3.9	Hipp_R_2_2	38	-12	-22	Amygdala	medial amyg	19	-2	-19	0.295
	3.49		-40	-6	-22	Amygdala	lateral amyg	-27	-4	-20	0.105
	4.42	Amyg_R_2_2	30	-4	-22	Amygdala	lateral amyg	28	-3	-20	0.485
	6.4	OrG_L_6_2	-36	24	-22	Hippocampus	rostral hipp	-22	-14	-19	0.28
	3.79	OrG_L_6_5	0	32	-22	Hippocampus	rostral hipp	22	-12	-20	0.383
	3.66	CER_V_VI	0	-78	-20	Hippocampus	caudal hipp	-28	-30	-10	0.085
	4.42	CER_R_VI	20	-58	-20	Hippocampus	caudal hipp	29	-27	-10	0.254
	5.51	CER_L_I-IV	-6	-52	-20	Striatum	ventral caudate	-12	14	0	0.533
	4.61	CER_R_V	16	-44	-20	Striatum	ventral caudate	15	14	-2	0.67
	3.64	CER_L_I-IV	-14	-42	-20	Striatum	globus pallidus	-22	-2	4	0.478
	5.89	CER_L_I-IV	-4	-42	-20	Striatum	globus pallidus	22	-2	3	0.569
	4.19		48	-16	-20	Striatum	nucleus accumbens	-17	3	-9	0.355
	5.43	OrG_R_6_3	32	24	-20	Striatum	nucleus accumbens	15	8	-9	0.308
	3.53	FuG_L_3_2	-34	-76	-18	Striatum	ventromedial putamen	-23	7	-4	0.837
	4.96	CER_L_VI	-10	-64	-18	Striatum	ventromedial putamen	22	8	-1	0.801
	4.38	CER_R_VI	12	-62	-18	Striatum	dorsal caudate	-14	2	16	0.349
	5.21	CER_L_VI	-10	-60	-18	Striatum	dorsal caudate	14	5	14	0.318
	4.24	CER_R_V	8	-54	-18	Striatum	dorsolateral putamen	-28	-5	2	0.26
	4.09	FuG_L_3_3	-40	-50	-18	Striatum	dorsolateral putamen	29	-3	1	0.303
	5.32	LPB_l	-6	-32	-18	Thalamus	medial Pre-frontal thalamus	-7	-12	5	0.852
	3.56	FuG_R_3_3	44	-32	-18	Thalamus	medial Pre-frontal thalamus	7	-11	6	0.61
	4.98		50	-26	-18	Thalamus	pre-motor thalamus	-18	-13	3	0.341
	4.48	ITG_R_7_1	46	-24	-18	Thalamus	pre-motor thalamus	12	-14	1	0.367
	4.02		-12	-20	-18	Thalamus	sensory thalamus	18	-22	3	0.013
	3.78	Hipp_R_2_2	36	-12	-18	Thalamus	rostral Temporal thalamus	-7	-14	7	0.573
	4.92	Hipp_R_2_1	28	-8	-18	Thalamus	rostral Temporal thalamus	3	-13	5	0.548
	4.38	CER_L_VI	-8	-72	-16	Thalamus	posterior parietal thalamus	-16	-24	6	0.155
	4.26	CER_V_VI	-4	-72	-16	Thalamus	posterior parietal thalamus	15	-25	6	0.157
	6	CER_V_VI	6	-68	-16	Thalamus	occipital thalamus	-15	-28	4	0.236
	4.21	CER_R_V	8	-58	-16	Thalamus	occipital thalamus	13	-27	8	0.114
	5.33	CER_L_I-IV	-4	-50	-16	Thalamus	caudal Temporal thalamus	-12	-22	13	0.256
	5.31	CER_L_I-IV	-8	-46	-16	Thalamus	caudal Temporal thalamus	10	-14	14	0.177
	4.87	CER_L_I-IV	0	-40	-16	Thalamus	lateral Pre-frontal thalamus	-11	-14	2	0.468
	3.56	FuG_R_3_1	44	-28	-16	Thalamus	lateral Pre-frontal thalamus	13	-16	7	0.392
	4	Hipp_L_2_2	-38	-22	-16	Cerebellum	Left I-IV	-7	-44	-17	0.475
	5.47	VTA_PBP_l	0	-18	-16	Cerebellum	Right I-IV	10	-43	-19	0.471
	5.04	Hipp_R_2_1	22	-18	-16	Cerebellum	Left V	-14	-49	-19	0.355
	3.7	Hipp_R_2_2	34	-14	-16	Cerebellum	Right V	14	-51	-19	0.426
	3.66		40	-14	-16	Cerebellum	Left VI	-23	-58	-25	0.386
	6.46	Hipp_L_2_1	-28	-10	-16	Cerebellum	Vermis VI	1	-70	-21	0.456
	3.8	INS_R_6_2	32	4	-16	Cerebellum	Right VI	24	-58	-25	0.385
	6.08	INS_L_6_2	-32	16	-16	Cerebellum	Left Crus I	-37	-68	-32	0.227
	5.71	INS_L_6_2	-28	16	-16	Cerebellum	Right Crus I	38	-66	-32	0.444
	5.28	INS_R_6_2	28	16	-16	Cerebellum	Left Crus II	-26	-75	-42	0.066
	7.32	OrG_R_6_2	36	30	-16	Cerebellum	Right Crus II	26	-75	-41	0.172
	5.42	CER_L_I-IV	-4	-46	-14	Cerebellum	Left VIIb	-25	-66	-50	0.005
	4.94	CER_R_I-IV	6	-44	-14	Cerebellum	Vermis VIIb	1	-68	-32	0.091
	3.35	Hipp_R_2_2	40	-26	-14	Cerebellum	Right VIIb	28	-65	-51	0.008
	6.12	SN_r	10	-22	-14	Cerebellum	Left VIIIa	-24	-58	-53	0.002
	3.58	Hipp_R_2_2	38	-16	-14	Cerebellum	Vermis VIIIa	1	-66	-37	0.29
	5.43	SN_l	-4	-14	-14	Cerebellum	Right VIIIa	26	-57	-54	0.006
	4.1	STG_R_6_6	48	-14	-14	Cerebellum	Vermis VIIIb	1	-63	-42	0.183
	3.6	MTG_R_4_4	56	-14	-14	Cerebellum	Left IX	-6	-54	-49	0.051
	4.44	Hipp_L_2_1	-16	-12	-14	Cerebellum	Vermis IX	0	-55	-37	0.598
	4.6	Amyg_R_2_1	18	-2	-14	Cerebellum	Right IX	8	-54	-49	0.087
	4.73	OrG_R_6_5	20	4	-14	Cerebellum	Vermis X	1	-47	-36	0.1
	5.35	OrG_L_6_2	-24	16	-14	Brainstem	Caudal-rostral linear raphe	1	-25	-10	0.5
	4.83	OrG_L_6_2	-40	22	-14	Brainstem	Cuneiform nucleus	5	-34	-9	0.417
	4.28	OrG_L_6_6	-48	26	-14	Brainstem	Dorsal raphe	1	-31	-11	0.333
	6.5	OrG_L_6_1	-8	40	-14	Brainstem	Inferior colliculus	-4	-37	-11	0.45
	7.97	OrG_R_6_1	6	48	-14	Brainstem	Inferior olivary nucleus	7	-38	-53	0.039
	3.82	OrG_L_6_3	-30	52	-14	Brainstem	Isthmic reticular formation	-5	-30	-9	0.5
	4.34	OrG_L_6_3	-20	54	-14	Brainstem	Isthmic reticular formation	8	-29	-9	1
	4.38	CER_R_V	8	-56	-12	Brainstem	Locus coeruleus	-2	-38	-24	0.188
	4.9	CER_R_I-IV	2	-44	-12	Brainstem	Locus coeruleus	5	-38	-24	0.214
	5.63	RN_l	-2	-26	-12	Brainstem	Laterodorsal tegmental nucleus	-1	-40	-32	0.113
	6.33		4	-26	-12	Brainstem	Laterodorsal tegmental nucleus	4	-40	-31	0.075
	4.1	Hipp_L_2_2	-36	-24	-12	Brainstem	Lateral parabrachial nucleus	-6	-39	-22	0.588
	4.45	SN_l	-10	-24	-12	Brainstem	Microcellular tegmental nucleus â€“ prabigeminal nucleus	9	-32	-10	0.286
	3.71	MTG_R_4_4	52	-18	-12	Brainstem	Median raphe	1	-32	-20	1
	5.58	OrG_L_6_6	-34	20	-12	Brainstem	Medial parabrachial nucleus	-4	-38	-25	0.286
	5.21	CER_L_V	0	-64	-10	Brainstem	Medial parabrachial nucleus	6	-38	-23	0.2
	4.68	CER_L_V	0	-58	-10	Brainstem	Mesencephalic reticular formation	-6	-25	-5	0.333
	4.72	CER_L_I-IV	-2	-42	-10	Brainstem	Mesencephalic reticular formation	10	-25	-5	0.289
	4.23		48	-34	-10	Brainstem	Periaqueductal gray	1	-33	-10	0.342
	3.89	MTG_R_4_4	52	-28	-10	Brainstem	Parvocellular reticular nucleus Alpha part	-6	-40	-42	0.222
	4.47	Hipp_L_2_1	-30	-22	-10	Brainstem	Parvocellular reticular nucleus Alpha part	9	-39	-42	0.083
	4.94	LG_r	26	-22	-10	Brainstem	Paramedian nucleus	1	-32	-21	0.4
	4.04		-16	-8	-10	Brainstem	Pontine reticular nucleus, oral and caudal parts (pontis oralis and caudalis)	-1	-37	-32	0.236
	5.12	Amyg_R_2_1	18	-6	-10	Brainstem	Pontine reticular nucleus, oral and caudal parts (pontis oralis and caudalis)	4	-37	-32	0.296
	6.62	Str_L_6_3	-18	8	-10	Brainstem	Pedunculotegmental nucleus (also called Pedunculopontine nucleus)	-6	-30	-15	0.824
	5.73	Str_R_6_3	22	8	-10	Brainstem	Pedunculotegmental nucleus (also called Pedunculopontine nucleus)	9	-30	-15	0.692
	5.51	INS_L_6_2	-36	18	-10	Brainstem	Red nucleus	-4	-20	-9	0.481
	5.06	OrG_L_6_6	-24	22	-10	Brainstem	Red nucleus	7	-20	-8	0.591
	5.32	OrG_L_6_6	-32	30	-10	Brainstem	Superior colliculus	6	-33	-5	0.067
	10.98	OrG_L_6_1	-4	50	-10	Brainstem	Superior medullary reticular formation	7	-42	-47	0.1
	8.48	OrG_R_6_1	4	58	-10	Brainstem	Substantia nigra	-8	-17	-11	0.39
	4.3		50	-36	-8	Brainstem	Substantia nigra	11	-17	-12	0.543
	4.77	LG_r	26	-26	-8	Brainstem	Superior olivary complex	-4	-40	-45	0.2
	4.27	Str_L_6_2	-24	-14	-8	Brainstem	Subcoeruleus	-5	-39	-36	0.125
	5.9		6	-6	-8	Brainstem	Subcoeruleus	8	-39	-37	0.6
	7.29	Str_L_6_1	-20	4	-8	Brainstem	Vestibular nuclei complex	-5	-43	-38	0.091
	5.79	INS_L_6_2	-32	10	-8	Brainstem	Vestibular nuclei complex	8	-42	-38	0.062
	6.99	INS_L_6_3	-38	12	-8	Brainstem	Ventral tegmental area	-4	-18	-11	0.647
	5.14	Str_R_6_1	16	14	-8	Brainstem	Ventral tegmental area	7	-18	-11	0.591
	4.52	INS_R_6_3	42	14	-8	Diencephalon	Lateral geniculate nucleus	-22	-26	-7	0.241
	4.84		-22	20	-8	Diencephalon	Lateral geniculate nucleus	25	-25	-6	0.681
	4.73	OrG_L_6_6	-38	28	-8	Diencephalon	Subthalamic nucleus	-8	-13	-7	0.35
	11.31	OrG_L_6_1	-6	48	-8	Diencephalon	Subthalamic nucleus	12	-14	-7	0.68
	10.64	OrG_L_6_1	-4	54	-8
	3.44	SN_r	12	-16	-6
	5.19	Str_R_6_3	26	-16	-6
	4.08	STh_r	14	-12	-6
	6.7	Str_L_6_1	-16	8	-6
	6.15	Str_L_6_1	-16	16	-6
	8.67	OrG_R_6_1	10	36	-6
	4.18	Hipp_R_2_2	28	-34	-4
	4.11	Str_L_6_3	-26	-18	-4
	4.54	Tha_L_8_2	-16	-10	-4
	4.28	Str_R_6_4	24	2	-4
	4.55	INS_R_6_6	44	10	-4
	4.54	OrG_R_6_6	32	28	-4
	9.5	CG_R_7_2	8	34	-4
	8.03	CG_L_7_7	-8	38	-4
	4.31	MFG_L_7_7	-32	56	-4
	5.33	CER_L_I-IV	0	-50	-2
	5.14		-30	-24	-2
	4.59	Tha_L_8_8	-4	-22	-2
	3.79	Str_L_6_2	-20	-10	-2
	5.32	Tha_R_8_1	8	-6	-2
	3.6	Str_R_6_6	26	-6	-2
	5.89	INS_L_6_6	-32	10	-2
	6.59	INS_R_6_6	34	10	-2
	5.18		-28	46	-2
	3.5	MFG_L_7_7	-20	62	-2
	4.4	Hipp_R_2_2	26	-36	0
	3.44		30	-26	0
	4.06	Tha_R_8_2	16	-14	0
	4.83	Tha_L_8_8	-10	-10	0
	5.35	Tha_R_8_4	4	-6	0
	5.3	Tha_R_8_1	10	-4	0
	6.15	Tha_L_8_1	-6	-2	0
	5.21	Str_L_6_4	-24	2	0
	6.36	Str_L_6_1	-12	12	0
	3.79	INS_R_6_3	32	22	0
	4.59		-22	24	0
	8.53	CG_R_7_2	6	36	0
	7.96	OrG_L_6_1	-6	64	0
	7	SFG_L_7_7	-12	66	0
	3.71	Str_L_6_2	-22	-10	2
	5.62	Str_L_6_4	-22	12	2
	5.99	Str_L_6_4	-22	18	2
	6.68	IFG_L_6_5	-40	24	2
	4.02	IFG_R_6_5	38	26	2
	4.53		-26	34	2
	8.63	CG_L_7_7	-6	38	2
	4.36		0	-44	4
	4.69	Tha_L_8_6	-12	-34	4
	4.33	Tha_R_8_2	16	-12	4
	5.53	Tha_L_8_4	-2	-6	4
	4.41	Str_R_6_2	22	-4	4
	5.09	Str_R_6_2	16	2	4
	5.94	Str_L_6_6	-24	14	4
	6.48	Str_R_6_4	20	14	4
	5.24	MFG_R_7_3	30	48	4
	9.08	SFG_R_7_7	6	54	4
	4.59	Tha_R_8_5	26	-30	6
	3.46	Tha_R_8_1	6	-22	6
	4.01	Str_R_6_6	26	-8	6
	6.36	Tha_L_8_1	-10	-2	6
	4.95	Str_R_6_2	24	2	6
	4.06		22	44	6
	4.85	Tha_L_8_1	-4	-18	8
	3.85	Str_L_6_6	-26	-14	8
	5.39	Tha_L_8_8	-18	-12	8
	5.09	Tha_L_8_8	-14	-10	8
	5.71	Tha_L_8_4	-4	-10	8
	6.11	Str_L_6_5	-16	10	8
	3.76	IFG_L_6_6	-46	12	8
	5.03	INS_L_6_3	-30	20	8
	6.65		6	26	8
	7.25	CG_R_7_2	4	30	8
	8.14	CG_L_7_7	-6	36	8
	4.24		-8	-40	10
	3.51	Tha_R_8_1	8	-20	10
	3.36	Str_R_6_2	22	-6	10
	5.62	Str_L_6_5	-16	6	10
	8.22	SFG_R_7_7	14	38	10
	7.35	MFG_L_7_3	-26	44	10
	7.18	MFG_L_7_3	-26	50	10
	5.67		0	-42	12
	5.98	Tha_L_8_1	-14	-2	12
	3.51	PrG_L_6_6	-50	6	12
	4.44	IFG_L_6_5	-34	18	12
	7.1	CG_L_7_3	-4	46	12
	8.47	SFG_L_7_7	0	58	12
	3.65		24	-22	14
	4.98	Tha_R_8_8	16	-16	14
	4.69	Tha_L_8_5	-14	-14	14
	3.87	Str_R_6_5	14	-2	14
	4.89	IFG_L_6_5	-34	14	14
	3.38	IFG_L_6_3	-48	20	14
	7.6	CG_L_7_3	-6	38	14
	7.62	MFG_L_7_3	-24	48	14
	3.94		20	48	14
	5.78		-18	-6	16
	4.56	IFG_L_6_5	-32	12	16
	3.5	IFG_L_6_3	-46	18	16
	5.33	CG_L_7_2	-4	20	16
	6.95	CG_R_7_2	6	28	16
	6.92	CG_R_7_2	8	32	16
	7.27	CG_L_7_3	-4	34	16
	3.55	MFG_R_7_3	26	50	16
	3.93		22	-18	18
	7.35	SFG_R_7_7	8	54	18
	4.23		-34	8	20
	3.72		12	16	20
	5.01		-26	34	20
	5.09		-22	34	20
	6.11	MFG_L_7_1	-26	40	20
	4.13		18	46	20
	3.63		22	-18	22
	4.29	CG_L_7_2	-6	14	22
	6.87	CG_R_7_3	12	26	22
	7.26	CG_L_7_3	-4	28	22
	3.37		-34	-18	24
	4.65	MFG_R_7_1	28	42	24
	6.31	SFG_R_7_7	6	56	24
	6.3	SFG_L_7_7	-6	58	24
	4.44		-36	-12	26
	4.23		-26	24	26
	10.18	CG_R_7_1	4	-46	28
	3.38		-38	-22	28
	3.93		-44	-20	28
	4.98	CG_R_7_6	8	-18	28
	4.41		-38	-16	28
	5.37	CG_R_7_2	8	14	28
	4.93	MFG_L_7_2	-42	22	28
	5.54	MFG_L_7_1	-24	44	28
	4.01	MFG_R_7_1	26	46	28
	11.21	CG_L_7_1	-4	-46	30
	4		-10	-22	30
	4.69	CG_R_7_2	6	6	30
	4.6	CG_R_7_2	6	10	30
	5.46	CG_R_7_3	4	20	30
	4.23	SFG_R_7_6	12	46	30
	5.58	SFG_L_7_6	-6	52	30
	9.87	CG_L_7_1	-10	-44	32
	4.77	MFG_L_7_5	-34	24	32
	6.66	CG_L_7_3	-4	24	32
	4.94	MFG_L_7_1	-28	38	32
	3.88	SFG_R_7_3	18	46	32
	3.74	MFG_R_7_1	22	46	32
	5.46	SFG_L_7_6	-2	52	32
	4.96		-36	-14	34
	4.68	CG_L_7_2	-2	-2	34
	5.55	MFG_L_7_2	-36	4	34
	3.97		14	30	34
	5.6	MFG_L_7_2	-34	6	36
	4.1		-14	16	36
	4.22	SFG_R_7_1	14	18	36
	7.86	CG_L_7_6	0	-16	38
	4.79	SFG_L_7_3	-16	46	38
	4.76	SFG_R_7_3	10	48	38
	4.46		-14	-62	40
	4.66	MFG_L_7_5	-30	26	40
	4.74	SFG_L_7_6	-12	30	40
	5.17	SFG_L_7_6	-2	46	40
	8.09	Pcun_R_4_4	0	-56	42
	8.16	Pcun_L_4_4	-4	-48	42
	5.98		-32	4	42
	5.72	MFG_L_7_2	-38	6	42
	4.19	MFG_L_7_5	-32	16	42
	6.09	SFG_L_7_6	-6	26	42
	5.32	SFG_L_7_2	-14	36	42
	4.54	PrG_L_6_2	-44	-4	44
	5.32	SFG_R_7_1	6	16	44
	4.14	MFG_L_7_5	-40	22	44
	5.61	SFG_L_7_6	-12	26	44
	5.3		-12	30	44
	4.21	SFG_R_7_6	12	30	44
	3.83	SFG_R_7_2	24	38	44
	3.7	SFG_R_7_3	18	42	44
	4.76	SFG_L_7_1	-6	10	46
	5.82	SFG_L_7_2	-16	38	46
	3.8	SFG_R_7_3	16	40	46
	5.05	SFG_L_7_6	-2	42	46
	6.65	Pcun_L_4_2	-2	-46	48
	4.48	SFG_L_7_2	-16	26	50
	3.59		-16	-34	52
	5.21	SFG_R_7_1	10	26	52
	5.85	SFG_L_7_6	-4	30	52
	5.47	SFG_L_7_2	-12	34	52
	4.24	Pcun_R_4_2	8	-42	54
	4.75	SFG_L_7_1	-6	8	54
	4.97	SFG_R_7_1	10	12	54
	4.22	SFG_R_7_2	16	28	54
	5.3	SFG_R_7_1	8	18	56
	4.17		14	2	58
	4.19	SFG_R_7_5	8	4	58
	5.29	SFG_L_7_1	-10	20	58
	5.44	SFG_L_7_2	-10	24	58
	4.96	MFG_L_7_6	-36	4	60
	4.9	Pcun_R_4_2	2	-58	62
	4.17	SFG_R_7_4	24	2	62
	4.1	SFG_L_7_4	-14	4	62
	4.3	SFG_R_7_4	28	4	62
	5.1	SFG_L_7_2	-12	20	62
	3.42	Pcun_L_4_1	-4	-64	64
	4.43	SFG_L_7_4	-12	2	64
	4.13	SFG_R_7_1	6	8	64
1259 voxels	7.56	MTG_L_4_2	-50	10	-38	Superior Temporal Gyrus	medial area 38	-32	14	-34	0.004
	6.51	MTG_L_4_2	-50	4	-32	Superior Temporal Gyrus	caudal area 22	-62	-33	7	0.009
	5.79	MTG_L_4_2	-60	-10	-26	Superior Temporal Gyrus	rostral area 22	-55	-3	-10	0.003
	6.26	ITG_L_7_4	-64	-14	-24	Middle Temporal Gyrus	caudal area 21	-65	-30	-12	0.271
	4.69	MTG_L_4_2	-60	-2	-24	Middle Temporal Gyrus	rostral area 21	-53	2	-30	0.561
	5.74	MTG_L_4_2	-60	-16	-20	Middle Temporal Gyrus	anterior superior temporal sulcus	-58	-20	-9	0.389
	5.79	ITG_L_7_4	-58	-26	-18	Inferior Temporal Gyrus	intermediate ventral area 20	-45	-26	-27	0.003
	5.7	MTG_L_4_4	-60	-16	-14	Inferior Temporal Gyrus	rostral area 20	-43	-2	-41	0.019
	4.29	MTG_L_4_4	-50	-24	-12	Inferior Temporal Gyrus	intermediate lateral area 20	-56	-16	-28	0.366
	5.45	MTG_L_4_4	-64	-18	-12	Inferior Temporal Gyrus	caudolateral of area 20	-59	-42	-16	0.006
	3.52	MTG_L_4_1	-68	-36	-8	Inferior Temporal Gyrus	caudoventral of area 20	-55	-31	-27	0.002
	4.71	MTG_L_4_4	-54	-32	-6	Posterior Superior Temporal Sulcus	rostroposterior superior temporal sulcus	-54	-40	4	0.082
	3.74	pSTS_L_2_1	-58	-40	0
	3.47	pSTS_L_2_1	-62	-38	6
2397 voxels	3.94	Cun_R_5_2	20	-76	6	Superior Temporal Gyrus	area 41/42	54	-24	11	0.019
	5.27	pSTS_R_2_1	50	-46	6	Superior Temporal Gyrus	caudal area 22	66	-20	6	0.011
	4.49	Cun_R_5_5	30	-68	8	Middle Temporal Gyrus	dorsolateral area37	60	-53	3	0.342
	5.33	pSTS_R_2_2	46	-46	8	Posterior Superior Temporal Sulcus	rostroposterior superior temporal sulcus	53	-37	3	0.168
	3.47	Cun_R_5_2	18	-80	10	Posterior Superior Temporal Sulcus	caudoposterior superior temporal sulcus	57	-40	12	0.6
	5.31	MTG_R_4_3	58	-56	12	Inferior Parietal Lobule	caudal area 39(PGp)	45	-71	20	0.123
	5.15	IPL_R_6_5	44	-56	14	Inferior Parietal Lobule	rostrodorsal area 39(Hip3)	39	-65	44	0.001
	5.78	IPL_R_6_5	54	-50	14	Inferior Parietal Lobule	caudal area 40(PFm)	57	-44	38	0.267
	5.18	IPL_R_6_1	42	-58	16	Inferior Parietal Lobule	rostroventral area 39(PGa)	53	-54	25	0.626
	6.13	IPL_R_6_5	50	-44	16	Inferior Parietal Lobule	rostroventral area 40(PFop)	55	-26	26	0.041
	5.37	IPL_R_6_5	44	-44	22	Cuneus	rostral cuneus gyrus	7	-76	11	0.017
	5.86	IPL_R_6_4	66	-36	24	Cuneus	ventomeial parietooccipital sulcus	15	-63	12	0.019
	4.92	IPL_R_6_6	70	-22	24
	8.85	IPL_R_6_4	58	-44	26
	5.38	IPL_R_6_5	54	-54	34
	5.32	IPL_R_6_5	50	-52	36
2586 voxels	4.53	MTG_L_4_3	-58	-56	2	Superior Temporal Gyrus	area 41/42	-54	-32	12	0.075
	3.5		-44	-52	4	Superior Temporal Gyrus	caudal area 22	-62	-33	7	0.186
	6.77	MTG_L_4_3	-56	-58	16	Middle Temporal Gyrus	dorsolateral area37	-59	-58	4	0.263
	6.04	IPL_L_6_5	-40	-54	16	Posterior Superior Temporal Sulcus	rostroposterior superior temporal sulcus	-54	-40	4	0.003
	7.55	pSTS_L_2_2	-52	-50	20	Posterior Superior Temporal Sulcus	caudoposterior superior temporal sulcus	-52	-50	11	0.756
	5.64	IPL_L_6_5	-42	-54	22	Superior Parietal Lobule	lateral area 5	-33	-47	50	0.004
	5.35	IPL_L_6_5	-44	-58	26	Inferior Parietal Lobule	rostrodorsal area 39(Hip3)	-38	-61	46	0.233
	7.26	IPL_L_6_5	-56	-54	26	Inferior Parietal Lobule	rostrodorsal area 40(PFt)	-51	-33	42	0.001
	5.53	IPL_L_6_6	-50	-40	30	Inferior Parietal Lobule	caudal area 40(PFm)	-56	-49	38	0.514
	5.33	IPL_L_6_5	-56	-62	32	Inferior Parietal Lobule	rostroventral area 39(PGa)	-47	-65	26	0.465
	4.58		-40	-48	34	Inferior Parietal Lobule	rostroventral area 40(PFop)	-53	-31	23	0.11
	4.78	IPL_L_6_4	-48	-56	48
	4.73	IPL_L_6_4	-46	-60	50
	4.71	IPL_L_6_2	-42	-64	52
206 voxels	3.65	Cun_L_5_2	-8	-80	4	Cuneus	rostral cuneus gyrus	-5	-81	10	0.13
	3.52	Cun_R_5_3	8	-88	8	Cuneus	rostral cuneus gyrus	7	-76	11	0.008
	3.32	Cun_R_5_2	8	-80	8	Cuneus	caudal cuneus gyrus	-6	-94	1	0.028
	4.23	Cun_L_5_5	-18	-78	10	Cuneus	caudal cuneus gyrus	8	-90	12	0.034
	3.74	Cun_L_5_2	-2	-76	10	Cuneus	ventomeial parietooccipital sulcus	-13	-68	12	0.031
	4.25	Cun_L_5_2	-2	-90	12	Occipital Gyrus	occipital polar cortex	-18	-99	2	0.009
	3.76	OcG_L_4_3	-12	-92	14	Occipital Gyrus	medial superior occipital gyrus	-11	-88	31	0.008
895 voxels	4.23		36	-6	26	Middle Frontal Gyrus	inferior frontal junction	42	11	39	0.434
	4.9	PrG_R_6_6	40	4	26	Middle Frontal Gyrus	ventrolateral area 8	42	27	39	0.004
	4.34	PrG_R_6_6	46	4	28	Middle Frontal Gyrus	ventrolateral area 6	34	8	54	0.117
	5.05		38	-10	32	Inferior Frontal Gyrus	dorsal area 44	45	16	25	0.026
	4.1	PrG_R_6_6	48	2	32	Precentral Gyrus	area 4(head and face region)	55	-2	33	0.021
	3.46	MFG_R_7_2	38	14	36	Precentral Gyrus	caudal dorsolateral area 6	33	-7	57	0.028
	3.58	MFG_R_7_2	40	16	38	Precentral Gyrus	caudal ventrolateral area 6	51	7	30	0.271
	5.94	MFG_R_7_2	36	8	42
	5.75	MFG_R_7_2	34	6	44
	4.97	MFG_R_7_2	48	10	48

## Sheet: Parental-Control, Audio
	Cluster maxima		MNI(mm)			Areas in cluster		MNI(mm)
Cluster size	t-value	Location	X	Y	Z	Gyrus	Region	X	Y	Z	% of volume activated
34626 voxels	4.58	CER_R_VIIb	36	-68	-56	Superior Frontal Gyrus	medial area 8	-5	15	54	0.738
	4.72	CER_R_VIIb	36	-64	-56	Superior Frontal Gyrus	medial area 8	7	16	54	0.643
	4.82	ION_r	4	-36	-50	Superior Frontal Gyrus	dorsolateral area 8	-18	24	53	0.625
	4.4	CER_L_VIIb	-32	-56	-48	Superior Frontal Gyrus	dorsolateral area 8	22	26	51	0.225
	4.53	iMRt_l	-4	-40	-48	Superior Frontal Gyrus	lateral area 9	-11	49	40	0.224
	3.85	iMRt_r	6	-40	-48	Superior Frontal Gyrus	lateral area 9	13	48	40	0.146
	4.44	ION_r	6	-34	-48	Superior Frontal Gyrus	dorsolateral area 6	-18	-1	65	0.012
	5.51	CER_R_Crus_II	46	-68	-46	Superior Frontal Gyrus	dorsolateral area 6	20	4	64	0.125
	4.34	CER_L_Crus_II	-46	-66	-46	Superior Frontal Gyrus	medial area 6	-6	-5	58	0.005
	5.4	CER_R_IX	6	-56	-46	Superior Frontal Gyrus	medial area 6	7	-4	60	0.023
	3.78	CER_R_X	18	-44	-46	Superior Frontal Gyrus	medial area 9	-5	36	38	0.634
	3.5	sMRt_r	8	-42	-46	Superior Frontal Gyrus	medial area 9	6	38	35	0.398
	4.79		4	-32	-46	Superior Frontal Gyrus	medial area 10	-8	56	15	0.586
	5.21	CER_R_Crus_II	36	-62	-44	Superior Frontal Gyrus	medial area 10	8	58	13	0.568
	4.02	CER_V_IX	0	-58	-44	Middle Frontal Gyrus	dorsal area 9/46	-27	43	31	0.519
	4.09	PCRtA_l	-6	-36	-44	Middle Frontal Gyrus	dorsal area 9/46	30	37	36	0.285
	3.83		26	-62	-42	Middle Frontal Gyrus	inferior frontal junction	-42	13	36	0.487
	5.45	CER_R_Crus_I	38	-58	-42	Middle Frontal Gyrus	inferior frontal junction	42	11	39	0.243
	4.21		-8	-34	-42	Middle Frontal Gyrus	area 46	-28	56	12	0.314
	4.78	FuG_L_3_1	-36	2	-42	Middle Frontal Gyrus	area 46	28	55	17	0.054
	4.03	ITG_L_7_3	-42	4	-42	Middle Frontal Gyrus	ventral area 9/46	-41	41	16	0.066
	3.85	MTG_R_4_2	44	6	-42	Middle Frontal Gyrus	ventrolateral area 8	-33	23	45	0.474
	5.28	CER_L_Crus_I	-38	-70	-40	Middle Frontal Gyrus	ventrolateral area 6	-32	4	55	0.241
	5.28	CER_R_Crus_I	34	-66	-40	Middle Frontal Gyrus	ventrolateral area 6	34	8	54	0.073
	4.38	CER_R_IX	12	-48	-40	Middle Frontal Gyrus	lateral area10	-26	60	-6	0.038
	4.64	PnO_PnC_r	4	-36	-40	Middle Frontal Gyrus	lateral area10	25	61	-4	0.02
	5.85	CER_R_Crus_I	38	-70	-38	Inferior Frontal Gyrus	dorsal area 44	-46	13	24	0.278
	3.92	CER_R_Crus_I	50	-66	-38	Inferior Frontal Gyrus	dorsal area 44	45	16	25	0.097
	4.04		-6	-32	-38	Inferior Frontal Gyrus	inferior frontal sulcus	-47	32	14	0.008
	4.04	ITG_L_7_3	-40	-8	-38	Inferior Frontal Gyrus	caudal area 45	-53	23	11	0.15
	4.11	FuG_R_3_1	30	-6	-38	Inferior Frontal Gyrus	rostral area 45	-49	36	-3	0.052
	3.63	ITG_L_7_3	-42	-4	-38	Inferior Frontal Gyrus	opercular area 44	-39	23	4	0.675
	6.69	MTG_L_4_2	-46	14	-38	Inferior Frontal Gyrus	opercular area 44	42	22	3	0.357
	6.03	MTG_L_4_2	-42	14	-38	Inferior Frontal Gyrus	ventral area 44	-52	13	6	0.4
	6.26	CER_R_Crus_I	36	-78	-36	Inferior Frontal Gyrus	ventral area 44	54	14	11	0.242
	5.9	CER_R_Crus_I	38	-56	-36	Orbital Gyrus	medial area 14	-7	54	-7	0.815
	3.88		14	-42	-36	Orbital Gyrus	medial area 14	6	47	-7	0.837
	3.96	SubC_r	10	-38	-36	Orbital Gyrus	orbital area 12/47	-36	33	-16	0.336
	5.41		18	-38	-36	Orbital Gyrus	orbital area 12/47	40	39	-14	0.132
	4.13		-10	-28	-36	Orbital Gyrus	lateral area 11	-23	38	-18	0.014
	5.14	CER_R_Crus_I	28	-86	-34	Orbital Gyrus	lateral area 11	23	36	-18	0.055
	5	CER_L_Crus_I	-38	-76	-34	Orbital Gyrus	medial area 11	-6	52	-19	0.104
	5.34	CER_R_Crus_I	30	-64	-34	Orbital Gyrus	medial area 11	6	57	-16	0.179
	5.68	CER_R_Crus_I	42	-64	-34	Orbital Gyrus	area 13	-10	18	-19	0.067
	5.82	CER_L_Crus_I	-44	-60	-34	Orbital Gyrus	area 13	9	20	-19	0.03
	5.64	CER_V_IX	6	-54	-34	Orbital Gyrus	lateral area 12/47	-41	32	-9	0.431
	6.41	CER_R_Crus_I	36	-54	-34	Orbital Gyrus	lateral area 12/47	42	31	-9	0.247
	4.81	CER_R_Crus_I	42	-50	-34	Precentral Gyrus	area 4(head and face region)	-49	-8	39	0.003
	3.75		8	-34	-34	Precentral Gyrus	area 4(head and face region)	55	-2	33	0.059
	4.48	FuG_R_3_1	32	-4	-34	Precentral Gyrus	caudal dorsolateral area 6	-32	-9	58	0.044
	6.05	MTG_R_4_2	40	14	-34	Precentral Gyrus	caudal dorsolateral area 6	33	-7	57	0.023
	4.57	CER_L_Crus_I	-24	-78	-32	Precentral Gyrus	area 4(tongue and larynx region)	-52	0	8	0.028
	5.48	CER_R_IX	8	-52	-32	Precentral Gyrus	area 4(tongue and larynx region)	54	4	9	0.031
	6.28	CER_R_VI	34	-52	-32	Precentral Gyrus	caudal ventrolateral area 6	-49	5	30	0.141
	3.79	CER_R_VI	28	-44	-32	Precentral Gyrus	caudal ventrolateral area 6	51	7	30	0.375
	4.49	Ve_l	-8	-38	-32	Paracentral Lobule	area1/2/3 (lower limb region)	-8	-38	58	0.067
	4.22	PnO_PnC_r	2	-36	-32	Paracentral Lobule	area1/2/3 (lower limb region)	10	-34	54	0.002
	3.93	PnO_PnC_l	-2	-34	-32	Superior Temporal Gyrus	medial area 38	-32	14	-34	0.096
	4.37		-2	-28	-32	Superior Temporal Gyrus	medial area 38	31	15	-34	0.03
	4.47		8	-28	-32	Superior Temporal Gyrus	TE1.0 and TE1.2	-50	-11	1	0.03
	4.06	FuG_L_3_1	-38	-12	-32	Superior Temporal Gyrus	TE1.0 and TE1.2	51	-4	-1	0.067
	4.39	FuG_R_3_1	34	-2	-32	Superior Temporal Gyrus	lateral area 38	-45	11	-20	0.058
	4.56	MTG_L_4_2	-50	4	-32	Superior Temporal Gyrus	lateral area 38	47	12	-20	0.149
	4.9	STG_L_6_1	-32	10	-32	Superior Temporal Gyrus	rostral area 22	-55	-3	-10	0.002
	4.66	STG_L_6_1	-34	14	-32	Middle Temporal Gyrus	caudal area 21	-65	-30	-12	0.331
	3.95	STG_L_6_1	-40	20	-32	Middle Temporal Gyrus	rostral area 21	-53	2	-30	0.353
	6.07	CER_V_VIIIa	0	-62	-30	Middle Temporal Gyrus	rostral area 21	51	6	-32	0.064
	6.62	CER_L_VI	-34	-52	-30	Middle Temporal Gyrus	anterior superior temporal sulcus	-58	-20	-9	0.08
	3.68	CER_R_VI	26	-46	-30	Inferior Temporal Gyrus	intermediate ventral area 20	-45	-26	-27	0.047
	4.39		10	-26	-30	Inferior Temporal Gyrus	intermediate ventral area 20	46	-14	-33	0.043
	3.74	ITG_L_7_1	-48	-18	-30	Inferior Temporal Gyrus	rostral area 20	-43	-2	-41	0.072
	5.38	PhG_L_6_1	-32	-6	-30	Inferior Temporal Gyrus	rostral area 20	40	0	-43	0.009
	4.05	CER_L_Crus_I	-26	-86	-28	Inferior Temporal Gyrus	intermediate lateral area 20	-56	-16	-28	0.397
	4.68	CER_R_Crus_I	38	-70	-28	Inferior Temporal Gyrus	caudolateral of area 20	-59	-42	-16	0.012
	4.84	CER_R_VI	34	-60	-28	Inferior Temporal Gyrus	caudoventral of area 20	-55	-31	-27	0.014
	6.93	CER_L_VI	-28	-58	-28	Inferior Temporal Gyrus	caudoventral of area 20	54	-31	-26	0.012
	6.54	CER_L_VI	-32	-54	-28	Fusiform Gyrus	rostroventral area 20	-33	-16	-32	0.108
	5.69	CER_R_I-IV	16	-38	-28	Fusiform Gyrus	rostroventral area 20	33	-15	-34	0.083
	5.39	CER_R_I-IV	12	-36	-28	Fusiform Gyrus	medioventral area37	-31	-64	-14	0.017
	3.63		-6	-26	-28	Fusiform Gyrus	lateroventral area37	-42	-51	-17	0.044
	5.32	FuG_R_3_1	38	-14	-28	Parahippocampal Gyrus	rostral area 35/36	-27	-7	-34	0.136
	3.94	MTG_L_4_2	-50	14	-28	Parahippocampal Gyrus	rostral area 35/36	28	-8	-33	0.103
	3.88	STG_L_6_1	-40	20	-28	Parahippocampal Gyrus	caudal area 35/36	26	-23	-27	0.038
	3.73	CER_R_Crus_I	22	-80	-26	Parahippocampal Gyrus	area TL (lateral PPHC, posterior parahippocampal gyrus)	-28	-32	-18	0.023
	3.96	CER_L_Crus_I	-44	-72	-26	Parahippocampal Gyrus	area TL (lateral PPHC, posterior parahippocampal gyrus)	30	-30	-18	0.007
	4.09	CER_R_Crus_I	22	-72	-26	Parahippocampal Gyrus	area 28/34 (EC, entorhinal cortex)	-19	-12	-30	0.006
	3.52	CER_L_I-IV	-16	-40	-26	Parahippocampal Gyrus	area TH (medial PPHC)	19	-36	-11	0.019
	4.74	PhG_R_6_2	28	-22	-26	Precuneus	medial area 7(PEp)	-5	-63	51	0.285
	4.57	ITG_R_7_7	46	-22	-26	Precuneus	medial area 7(PEp)	6	-65	51	0.195
	4.09	FuG_L_3_1	-40	-14	-26	Precuneus	medial area 5(PEm)	-8	-47	57	0.247
	5.95	Amyg_R_2_2	32	-4	-26	Precuneus	medial area 5(PEm)	7	-47	58	0.15
	3.93	STG_L_6_5	-44	20	-26	Precuneus	area 31 (Lc1)	-6	-55	34	0.655
	4.15	CER_L_Crus_I	-24	-74	-24	Precuneus	area 31 (Lc1)	6	-54	35	0.525
	3.85	CER_L_Crus_I	-42	-68	-24	Insular Gyrus	ventral agranular insula	-32	14	-13	0.724
	3.83	CER_L_Crus_I	-46	-64	-24	Insular Gyrus	ventral agranular insula	33	14	-13	0.338
	5.16	CER_R_I-IV	8	-46	-24	Insular Gyrus	dorsal agranular insula	-34	18	1	0.945
	5.03		-4	-30	-24	Insular Gyrus	dorsal agranular insula	36	18	1	0.655
	4		-12	-24	-24	Insular Gyrus	ventral granular insula	-38	-4	-9	0.067
	7.51	MTG_L_4_2	-62	-10	-24	Insular Gyrus	ventral granular insula	39	-2	-9	0.142
	5.65	Hipp_L_2_1	-28	-6	-24	Insular Gyrus	dorsal granular insula	-38	-8	8	0.014
	3.68	CER_L_Crus_I	-18	-86	-22	Insular Gyrus	dorsal dysgranular insula	-38	5	5	0.236
	3.47	CER_R_Crus_I	20	-82	-22	Insular Gyrus	dorsal dysgranular insula	38	5	5	0.243
	3.77	CER_R_Crus_I	30	-78	-22	Cingulate Gyrus	dorsal area 23	-4	-39	31	0.719
	3.4	CER_L_Crus_I	-18	-76	-22	Cingulate Gyrus	dorsal area 23	4	-37	32	0.555
	4.19	CER_L_VI	-32	-64	-22	Cingulate Gyrus	rostroventral area 24	-3	8	25	0.553
	5.8	CER_L_VI	-10	-60	-22	Cingulate Gyrus	rostroventral area 24	5	22	12	0.59
	4.4	CER_L_I-IV	-2	-52	-22	Cingulate Gyrus	pregenual area 32	-6	34	21	0.998
	3.75	CER_L_V	-14	-46	-22	Cingulate Gyrus	pregenual area 32	5	28	27	0.995
	4.61	CER_L_I-IV	-6	-44	-22	Cingulate Gyrus	ventral area 23	-8	-47	10	0.12
	3.62	CER_L_V	-16	-42	-22	Cingulate Gyrus	ventral area 23	9	-44	11	0.226
	4.27		-6	-32	-22	Cingulate Gyrus	caudodorsal area 24	-5	7	37	0.381
	4.23	PMnR	2	-30	-22	Cingulate Gyrus	caudodorsal area 24	4	6	38	0.328
	4.6	FuG_R_3_1	42	-24	-22	Cingulate Gyrus	caudal area 23	-7	-23	41	0.155
	6.66	Amyg_R_2_2	32	-6	-22	Cingulate Gyrus	caudal area 23	6	-20	40	0.163
	3.99	STG_R_6_5	38	8	-22	Cingulate Gyrus	subgenual area 32	-4	39	-2	0.874
	4.23	STG_R_6_5	44	14	-22	Cingulate Gyrus	subgenual area 32	5	41	6	0.961
	5.07	OrG_R_6_3	30	18	-22	Cuneus	caudal lingual gyrus	-11	-82	-11	0.004
	5.46	OrG_L_6_2	-36	26	-22	Cuneus	caudal lingual gyrus	10	-85	-9	0.003
	3.45	CER_R_Crus_I	18	-84	-20	Cuneus	rostral lingual gyrus	18	-60	-7	0.005
	5.13	CER_R_VI	8	-64	-20	Occipital Gyrus	inferior occipital gyrus	-30	-88	-12	0.002
	4.74	CER_L_V	-2	-60	-20	Occipital Gyrus	inferior occipital gyrus	32	-85	-12	0.001
	4.81	CER_L_V	-2	-56	-20	Amygdala	medial amyg	-19	-2	-20	0.2
	4.44	CER_R_I-IV	12	-46	-20	Amygdala	medial amyg	19	-2	-19	0.189
	4.55	CER_R_V	16	-46	-20	Amygdala	lateral amyg	-27	-4	-20	0.581
	5.63	FuG_L_3_3	-40	-28	-20	Amygdala	lateral amyg	28	-3	-20	0.627
	6.33	ITG_L_7_4	-56	-20	-20	Hippocampus	rostral hipp	-22	-14	-19	0.57
	6.5	MTG_L_4_2	-60	-16	-20	Hippocampus	rostral hipp	22	-12	-20	0.512
	4.05	FuG_L_3_1	-40	-14	-20	Hippocampus	caudal hipp	-28	-30	-10	0.232
	4.15		-38	-8	-20	Hippocampus	caudal hipp	29	-27	-10	0.272
	5.83	OrG_L_6_2	-26	16	-20	Striatum	ventral caudate	-12	14	0	0.629
	6.23	OrG_L_6_4	-4	44	-20	Striatum	ventral caudate	15	14	-2	0.688
	3.51	Cun_R_5_1	14	-82	-18	Striatum	globus pallidus	-22	-2	4	0.537
	5.11	CER_R_V	2	-64	-18	Striatum	globus pallidus	22	-2	3	0.56
	3.42	FuG_R_3_1	42	-30	-18	Striatum	nucleus accumbens	-17	3	-9	0.346
	4.24	OrG_R_6_2	42	24	-18	Striatum	nucleus accumbens	15	8	-9	0.353
	4.38	OrG_R_6_3	34	30	-18	Striatum	ventromedial putamen	-23	7	-4	0.882
	3.94	CER_V_VI	-4	-74	-16	Striatum	ventromedial putamen	22	8	-1	0.822
	5.62	CER_R_VI	10	-68	-16	Striatum	dorsal caudate	-14	2	16	0.356
	5.44	CER_L_V	-14	-56	-16	Striatum	dorsal caudate	14	5	14	0.42
	4.58	CER_L_I-IV	-8	-46	-16	Striatum	dorsolateral putamen	-28	-5	2	0.503
	3.69	PAG	-2	-36	-16	Striatum	dorsolateral putamen	29	-3	1	0.544
	4.08	PAG	2	-36	-16	Thalamus	medial Pre-frontal thalamus	-7	-12	5	0.722
	4.67	PTg_l	-4	-32	-16	Thalamus	medial Pre-frontal thalamus	7	-11	6	0.571
	6.03		4	-28	-16	Thalamus	pre-motor thalamus	-18	-13	3	0.211
	6.56	MTG_L_4_1	-60	-26	-16	Thalamus	pre-motor thalamus	12	-14	1	0.362
	4.87		-12	-22	-16	Thalamus	rostral Temporal thalamus	-7	-14	7	0.621
	4.52	Hipp_R_2_1	16	-8	-16	Thalamus	rostral Temporal thalamus	3	-13	5	0.567
	4.58	Amyg_L_2_1	-22	-6	-16	Thalamus	posterior parietal thalamus	-16	-24	6	0.135
	5.1	INS_R_6_2	32	4	-16	Thalamus	posterior parietal thalamus	15	-25	6	0.028
	6.22	INS_L_6_2	-26	14	-16	Thalamus	occipital thalamus	-15	-28	4	0.097
	4.38	INS_R_6_2	26	16	-16	Thalamus	occipital thalamus	13	-27	8	0.06
	3.86	CER_R_I-IV	10	-48	-14	Thalamus	caudal Temporal thalamus	-12	-22	13	0.15
	3.83	MTG_L_4_1	-66	-34	-14	Thalamus	caudal Temporal thalamus	10	-14	14	0.211
	3.68	Hipp_R_2_2	36	-26	-14	Thalamus	lateral Pre-frontal thalamus	-11	-14	2	0.429
	5.54	Hipp_L_2_2	-34	-24	-14	Thalamus	lateral Pre-frontal thalamus	13	-16	7	0.33
	5.96	Hipp_R_2_2	24	-22	-14	Cerebellum	Left I-IV	-7	-44	-17	0.233
	3.62	Hipp_R_2_2	34	-22	-14	Cerebellum	Right I-IV	10	-43	-19	0.223
	5.75	SN_l	-4	-14	-14	Cerebellum	Left V	-14	-49	-19	0.268
	5.6	Hipp_L_2_1	-32	-12	-14	Cerebellum	Right V	14	-51	-19	0.241
	5.42	OrG_L_6_5	-18	2	-14	Cerebellum	Left VI	-23	-58	-25	0.393
	5.01	OrG_L_6_2	-36	30	-14	Cerebellum	Vermis VI	1	-70	-21	0.414
	4.34	CER_R_V	8	-56	-12	Cerebellum	Right VI	24	-58	-25	0.267
	3.37	CER_L_I-IV	-2	-46	-12	Cerebellum	Left Crus I	-37	-68	-32	0.259
	4.7	PTg_l	-4	-30	-12	Cerebellum	Right Crus I	38	-66	-32	0.406
	4.5	SN_l	-12	-24	-12	Cerebellum	Left Crus II	-26	-75	-42	0.029
	5.19	RN_r	10	-22	-12	Cerebellum	Right Crus II	26	-75	-41	0.128
	3.55	Hipp_R_2_2	36	-20	-12	Cerebellum	Left VIIb	-25	-66	-50	0.014
	6.3	Hipp_L_2_1	-22	-18	-12	Cerebellum	Vermis VIIb	1	-68	-32	0.091
	6.07	SN_r	4	-8	-12	Cerebellum	Right VIIb	28	-65	-51	0.064
	5.81	OrG_L_6_5	-20	-2	-12	Cerebellum	Left VIIIa	-24	-58	-53	0.008
	5.5	Str_L_6_3	-18	8	-12	Cerebellum	Vermis VIIIa	1	-66	-37	0.295
	5.44	Str_R_6_3	18	10	-12	Cerebellum	Vermis VIIIb	1	-63	-42	0.226
	4.21	OrG_R_6_2	36	30	-12	Cerebellum	Left IX	-6	-54	-49	0.042
	4.79	LG_l	-18	-24	-10	Cerebellum	Vermis IX	0	-55	-37	0.804
	5.7	Str_L_6_3	-32	-16	-10	Cerebellum	Right IX	8	-54	-49	0.216
	3.63		-16	-8	-10	Cerebellum	Vermis X	1	-47	-36	0.08
	6.36	SN_l	-4	-8	-10	Cerebellum	Right X	22	-37	-46	0.023
	6.54	INS_L_6_2	-36	18	-10	Brainstem	Dorsal raphe	1	-31	-11	0.067
	4.41	STG_R_6_3	52	18	-10	Brainstem	Inferior medullary reticular formation	-2	-44	-57	0.044
	4.86	OrG_L_6_6	-26	26	-10	Brainstem	Inferior medullary reticular formation	5	-44	-58	0.01
	4.31	CG_L_7_7	-4	28	-10	Brainstem	Inferior olivary nucleus	-4	-39	-53	0.129
	8.99	OrG_L_6_1	-2	56	-10	Brainstem	Inferior olivary nucleus	7	-38	-53	0.137
	4.2	CER_L_V	-2	-60	-8	Brainstem	Isthmic reticular formation	-5	-30	-9	0.417
	4.11	MTG_L_4_1	-66	-36	-8	Brainstem	Isthmic reticular formation	8	-29	-9	0.75
	4.31	isRt_r	12	-30	-8	Brainstem	Locus coeruleus	-2	-38	-24	0.062
	4.01	RN_l	-6	-24	-8	Brainstem	Locus coeruleus	5	-38	-24	0.143
	5.16	LG_l	-28	-22	-8	Brainstem	Laterodorsal tegmental nucleus	4	-40	-31	0.104
	4.73	Hipp_R_2_1	32	-22	-8	Brainstem	Lateral parabrachial nucleus	-6	-39	-22	0.353
	4.01	Str_R_6_3	30	-12	-8	Brainstem	Microcellular tegmental nucleus â€“ prabigeminal nucleus	9	-32	-10	0.286
	5.1	SN_r	12	-10	-8	Brainstem	Median raphe	1	-32	-20	1
	5.18	Str_R_6_6	28	0	-8	Brainstem	Medial parabrachial nucleus	-4	-38	-25	0.143
	7.27	Str_L_6_4	-32	8	-8	Brainstem	Medial parabrachial nucleus	6	-38	-23	0.2
	5.74	Str_R_6_4	28	8	-8	Brainstem	Mesencephalic reticular formation	-6	-25	-5	0.241
	4.8		-22	22	-8	Brainstem	Mesencephalic reticular formation	10	-25	-5	0.079
	4.36	CG_L_7_7	-6	26	-8	Brainstem	Periaqueductal gray	1	-33	-10	0.096
	5.78	OrG_L_6_6	-36	28	-8	Brainstem	Parvocellular reticular nucleus Alpha part	-6	-40	-42	0.167
	5.72	OrG_R_6_1	8	30	-8	Brainstem	Parvocellular reticular nucleus Alpha part	9	-39	-42	0.167
	6.16	CG_L_7_7	-6	36	-8	Brainstem	Paramedian nucleus	1	-32	-21	0.6
	8.88	OrG_L_6_1	-2	52	-8	Brainstem	Pontine reticular nucleus, oral and caudal parts (pontis oralis and caudalis)	-1	-37	-32	0.255
	3.73	CER_R_I-IV	2	-48	-6	Brainstem	Pontine reticular nucleus, oral and caudal parts (pontis oralis and caudalis)	4	-37	-32	0.577
	4.28	SN_r	16	-12	-6	Brainstem	Pedunculotegmental nucleus (also called Pedunculopontine nucleus)	-6	-30	-15	0.588
	5.4	Str_R_6_4	24	0	-6	Brainstem	Pedunculotegmental nucleus (also called Pedunculopontine nucleus)	9	-30	-15	0.231
	3.8	STG_L_6_3	-50	10	-6	Brainstem	Raphe magnus	2	-39	-46	0.125
	5.84	Str_R_6_1	12	12	-6	Brainstem	Red nucleus	-4	-20	-9	0.481
	5.77	INS_R_6_3	44	12	-6	Brainstem	Red nucleus	7	-20	-8	0.5
	4.84	OrG_R_6_6	42	22	-6	Brainstem	Raphe pallidus	2	-38	-53	0.121
	6.03	CG_R_7_7	8	36	-6	Brainstem	Superior medullary reticular formation	-3	-42	-47	0.214
	4.1	OrG_R_6_2	38	36	-6	Brainstem	Superior medullary reticular formation	7	-42	-47	0.4
	8.93	CG_L_7_7	-4	50	-6	Brainstem	Substantia nigra	-8	-17	-11	0.412
	5.32	Str_L_6_3	-30	-22	-4	Brainstem	Substantia nigra	11	-17	-12	0.532
	5.33	LG_r	30	-22	-4	Brainstem	Superior olivary complex	-4	-40	-45	0.6
	3.56	Tha_R_8_2	4	-20	-4	Brainstem	Subcoeruleus	-5	-39	-36	0.375
	5.37	Tha_L_8_8	-10	-12	-4	Brainstem	Subcoeruleus	8	-39	-37	0.9
	6.22	Str_L_6_4	-26	0	-4	Brainstem	Vestibular nuclei complex	-5	-43	-38	0.091
	6.03	Str_L_6_4	-22	0	-4	Brainstem	Vestibular nuclei complex	8	-42	-38	0.188
	5.97		6	0	-4	Brainstem	Ventral tegmental area	-4	-18	-11	0.353
	6.68	Str_L_6_1	-16	6	-4	Brainstem	Ventral tegmental area	7	-18	-11	0.591
	4.37	OrG_R_6_6	34	32	-4	Diencephalon	Lateral geniculate nucleus	-22	-26	-7	0.648
	8.66	CG_L_7_7	-4	46	-4	Diencephalon	Lateral geniculate nucleus	25	-25	-6	0.66
	6.03	OrG_R_6_1	12	50	-4	Diencephalon	Medial geniculate nucleus	-13	-30	-3	0.333
	4.42	mRt_l	-2	-28	-2	Diencephalon	Subthalamic nucleus	-8	-13	-7	0.85
	5.65	Tha_L_8_2	-12	-8	-2	Diencephalon	Subthalamic nucleus	12	-14	-7	0.6
	5.87	Tha_R_8_1	8	-2	-2
	4.03	PrG_L_6_5	-52	8	-2
	6.27	Str_R_6_6	30	10	-2
	4.7	Str_L_6_1	-20	22	-2
	4.78	INS_R_6_3	36	24	-2
	6.34	CG_R_7_2	6	36	-2
	6.73	OrG_R_6_1	8	58	-2
	3.89	MFG_L_7_7	-20	62	-2
	7.27	OrG_L_6_1	-6	64	-2
	4.84	Str_L_6_6	-28	-20	0
	5.7	Tha_R_8_1	10	-4	0
	7.13	Str_L_6_1	-12	10	0
	4.79		-22	24	0
	5.36	MFG_L_7_3	-28	48	0
	3.84	Tha_L_8_6	-6	-36	2
	3.89	Tha_L_8_5	-26	-26	2
	4.63	Str_R_6_6	26	-16	2
	4.88	Tha_R_8_2	14	-8	2
	6.04		12	8	2
	5.09	IFG_R_6_5	42	30	2
	3.99	OrG_L_6_6	-26	32	2
	4.48		0	-44	4
	4.62	Str_R_6_6	28	-14	4
	4.86	Str_R_6_6	26	-8	4
	6.6	Str_R_6_2	18	6	4
	6.81	Str_L_6_1	-12	10	4
	6.96	IFG_L_6_5	-40	26	4
	7.26	CG_L_7_7	-6	38	4
	4.11		-28	-28	6
	4.27		26	-18	6
	4.39	Tha_R_8_8	12	-6	6
	4.76	Str_R_6_2	24	-4	6
	5.31	Str_L_6_2	-26	-2	6
	7.03	Tha_L_8_1	-8	-2	6
	6.2		14	4	6
	4.87	Str_L_6_6	-28	14	6
	6.01	Tha_L_8_1	-6	-8	8
	7.1	Str_L_6_5	-14	8	8
	4.34	IFG_R_6_6	50	8	8
	3.83	IFG_L_6_6	-56	14	8
	8.6		8	28	8
	5.42	MFG_L_7_4	-32	46	8
	5.33		2	-42	10
	4	Str_R_6_2	26	-14	10
	4.22	Str_L_6_2	-26	-12	10
	4.36	Tha_R_8_8	14	-12	10
	4.54	Str_L_6_2	-22	12	10
	3.85	IFG_L_6_6	-52	14	10
	4.9	IFG_L_6_3	-44	18	10
	6.37	CG_L_7_3	-4	44	10
	7.03	MFG_L_7_3	-24	48	10
	3.82		24	-18	12
	4.17	Tha_R_8_8	20	-12	12
	7.34	Tha_L_8_1	-14	-4	12
	3.9	PrG_L_6_6	-52	6	12
	4.06	INS_R_6_6	36	10	12
	4.15	IFG_R_6_5	38	14	12
	3.3	IFG_R_6_6	48	16	12
	7.16	SFG_R_7_7	14	40	12
	3.57	MFG_R_7_3	28	50	12
	4.95		18	-2	14
	4.73	IFG_L_6_5	-38	16	14
	5.02	IFG_L_6_5	-34	16	14
	3.65		-28	-16	16
	3.95		-28	-12	16
	4.92		-20	-10	16
	4.95	IFG_R_6_1	44	8	16
	4.42		34	10	16
	7.3	CG_L_7_3	-6	34	16
	3.76		30	40	16
	3.54	MFG_R_7_3	32	44	16
	7.3	MFG_L_7_3	-22	52	16
	6.33	SFG_L_7_7	-4	62	16
	4.18		-34	6	18
	3.56	IFG_L_6_1	-50	10	18
	4.74		-32	12	18
	5.46		10	18	18
	5.71	CG_L_7_2	-4	22	18
	4.97	SFG_L_7_7	-16	40	18
	5.67	SFG_R_7_7	10	52	18
	3.7	INS_L_6_5	-32	-12	20
	3.38		-26	-8	20
	3.98	Str_R_6_5	10	6	20
	4.17		8	10	20
	5.44	CG_R_7_2	6	22	20
	6.59	CG_R_7_3	10	32	20
	6.28	MFG_L_7_1	-26	40	20
	6.15	SFG_L_7_7	-4	60	20
	4.09		-32	-16	22
	3.83		-6	6	22
	4.4		24	28	22
	3.69	MFG_L_7_2	-34	18	24
	6.53	CG_L_7_3	-2	36	24
	4.44	MFG_R_7_1	30	38	24
	6.62	SFG_L_7_7	-8	58	24
	4.12		-36	-12	26
	5.92	PrG_R_6_6	44	2	26
	3.64	MFG_L_7_2	-32	16	26
	3.85	IFG_L_6_1	-52	20	26
	6.81	CG_R_7_3	0	30	26
	4.72	SFG_R_7_6	16	34	26
	4.2	MFG_R_7_1	32	42	26
	5.82	MFG_L_7_1	-22	50	26
	4.3	CG_L_7_2	-4	-6	28
	3.99	CG_L_7_2	-4	0	28
	6.12	CG_L_7_3	-8	20	28
	5.88	SFG_L_7_6	-12	22	28
	4.01	MFG_L_7_2	-50	24	28
	6.65	SFG_L_7_7	-12	30	28
	4.2	MFG_R_7_1	26	34	28
	10.03	CG_R_7_1	2	-46	30
	4.32	MFG_L_7_2	-44	16	30
	4.15	MFG_L_7_2	-38	16	30
	5.63	MFG_L_7_1	-22	46	30
	3.79		-10	-14	32
	4.24	PrG_R_6_1	40	-12	32
	5.03	MFG_R_7_2	34	4	32
	4.61	MFG_L_7_2	-34	10	32
	5.86	CG_R_7_3	6	14	32
	6.38	CG_L_7_3	-2	24	32
	6.17	SFG_L_7_3	-10	52	32
	6.24	SFG_L_7_6	-6	52	32
	3.5		-36	-14	34
	5.25	CG_L_7_6	0	-10	34
	5.95		-34	-6	34
	4.33	MFG_L_7_2	-40	6	34
	5.7	SFG_L_7_1	-12	18	34
	6.51	CG_R_7_3	4	20	34
	4.26	MFG_L_7_5	-32	22	34
	6.37	CG_L_7_3	-4	22	34
	3.94	MFG_R_7_1	26	24	34
	4.26		14	30	34
	4.36	MFG_R_7_1	26	32	34
	6.15	SFG_L_7_3	-12	50	34
	4.5	MFG_L_7_2	-32	6	36
	3.71	MFG_L_7_2	-48	18	36
	5.44	MFG_L_7_1	-26	42	36
	3.3	PrG_L_6_1	-40	-16	38
	5.56	CG_L_7_6	0	-16	38
	4.63	PrG_R_6_6	46	4	38
	3.63	MFG_L_7_2	-46	20	38
	6.06	SFG_L_7_3	-20	44	38
	5.28	MFG_R_7_1	22	44	38
	6.1	SFG_L_7_3	-16	46	38
	4.31		32	2	40
	4.55		-16	16	40
	6.69	SFG_L_7_1	0	20	40
	5.28	MFG_L_7_1	-26	34	40
	5.11	MFG_R_7_1	26	40	40
	4.31	MFG_R_7_2	32	8	42
	6.02	SFG_R_7_1	10	20	42
	4.08	MFG_L_7_5	-42	22	42
	4.13	PrG_L_6_2	-38	-4	44
	3.5		-16	4	44
	4.25		32	4	44
	5.03	SFG_L_7_3	-6	44	44
	4.71		-32	4	46
	4.12		-16	10	46
	3.96	MFG_L_7_5	-40	20	46
	5.12	MFG_L_7_5	-32	26	46
	4.13	SFG_R_7_2	14	30	46
	4.49	SFG_R_7_3	12	34	46
	4.81	SFG_L_7_6	-4	42	46
	4.54	SFG_R_7_4	22	6	48
	3.92	SFG_R_7_2	22	30	48
	6.93	SFG_L_7_2	-14	34	48
	6.56	SFG_R_7_1	2	14	50
	6.38	SFG_L_7_1	-8	20	50
	6.16	SFG_L_7_2	-22	30	50
	5.75	SFG_L_7_6	-8	30	50
	3.99	Pcun_R_4_2	6	-42	52
	3.61	SFG_R_7_2	22	18	52
	6.33	SFG_L_7_1	-6	26	52
	4.09	PCL_L_2_1	-10	-40	54
	5.92	SFG_R_7_1	8	12	54
	3.64	SFG_R_7_2	20	14	54
	3.82	SFG_R_7_2	22	28	54
	4.44	SFG_R_7_3	10	30	54
	4	SFG_L_7_1	-8	10	56
	5.73	SFG_L_7_1	-4	32	56
	3.44	MFG_R_7_6	26	6	58
	4.8	SFG_L_7_2	-22	22	58
	4.03	MFG_L_7_6	-36	4	60
	4.22	SFG_L_7_2	-24	14	60
	5.71	SFG_L_7_2	-12	20	60
	5.26	SFG_R_7_4	12	10	62
	4.68	SFG_R_7_1	2	8	64
154 voxels	5.88	MTG_R_4_2	60	-4	-32	Middle Temporal Gyrus	rostral area 21	51	6	-32	0.123
	5.82	MTG_R_4_2	62	-2	-30	Middle Temporal Gyrus	anterior superior temporal sulcus	58	-16	-10	0.003
						Inferior Temporal Gyrus	intermediate lateral area 20	55	-11	-32	0.055
1297 voxels	4.53	pSTS_R_2_1	46	-42	4	Superior Temporal Gyrus	area 41/42	54	-24	11	0.016
	3.43	MTG_R_4_3	54	-52	6	Superior Temporal Gyrus	caudal area 22	66	-20	6	0.007
	5.36	pSTS_R_2_2	46	-44	10	Middle Temporal Gyrus	caudal area 21	65	-29	-13	0.003
	5.36	pSTS_R_2_2	50	-40	10	Middle Temporal Gyrus	dorsolateral area37	60	-53	3	0.029
	5.19	IPL_R_6_1	46	-56	12	Posterior Superior Temporal Sulcus	rostroposterior superior temporal sulcus	53	-37	3	0.222
	4.79	pSTS_R_2_2	42	-42	12	Posterior Superior Temporal Sulcus	caudoposterior superior temporal sulcus	57	-40	12	0.659
	3.75	STG_R_6_2	56	-32	12	Inferior Parietal Lobule	caudal area 39(PGp)	45	-71	20	0.042
	4.03	IPL_R_6_5	58	-54	16	Inferior Parietal Lobule	caudal area 40(PFm)	57	-44	38	0.091
	5.04	pSTS_R_2_2	50	-42	16	Inferior Parietal Lobule	rostroventral area 39(PGa)	53	-54	25	0.414
	5.12	pSTS_R_2_2	64	-42	16	Inferior Parietal Lobule	rostroventral area 40(PFop)	55	-26	26	0.002
	3.43	IPL_R_6_1	36	-64	18
	4.17	IPL_R_6_5	54	-50	18
	3.57	STG_R_6_4	70	-32	20
	4.06	IPL_R_6_5	56	-56	28
	3.91	IPL_R_6_4	56	-40	28
	5.55		42	-48	30
	4.73	IPL_R_6_5	50	-56	34
2273 voxels	7.28	pSTS_L_2_2	-56	-56	16	Superior Temporal Gyrus	area 41/42	-54	-32	12	0.018
	4.27	IPL_L_6_5	-36	-62	18	Superior Temporal Gyrus	caudal area 22	-62	-33	7	0.116
	6.8	IPL_L_6_5	-44	-54	18	Middle Temporal Gyrus	dorsolateral area37	-59	-58	4	0.11
	6.94	IPL_L_6_5	-48	-52	18	Posterior Superior Temporal Sulcus	caudoposterior superior temporal sulcus	-52	-50	11	0.708
	6.99	IPL_L_6_5	-52	-56	24	Inferior Parietal Lobule	rostrodorsal area 39(Hip3)	-38	-61	46	0.272
	3.63		-34	-48	24	Inferior Parietal Lobule	rostrodorsal area 40(PFt)	-51	-33	42	0.008
	6.47	IPL_L_6_5	-44	-52	26	Inferior Parietal Lobule	caudal area 40(PFm)	-56	-49	38	0.418
	4.92	IPL_L_6_6	-54	-44	28	Inferior Parietal Lobule	rostroventral area 39(PGa)	-47	-65	26	0.546
	6.26	IPL_L_6_5	-54	-64	32	Inferior Parietal Lobule	rostroventral area 40(PFop)	-53	-31	23	0.057
	5.95	IPL_L_6_4	-56	-54	32
	4.83	IPL_L_6_2	-44	-60	42
	3.92	IPL_L_6_2	-46	-50	44
	4.68	IPL_L_6_2	-44	-64	48

## Sheet: Friend-Control, Audio
	Cluster maxima		MNI(mm)			Areas in cluster		MNI(mm)
Cluster size	t-value	Location	X	Y	Z	Gyrus	Region	X	Y	Z	% of volume activated
4615 voxels	3.57	CER_R_VIIb	38	-64	-58	Precuneus	medial area 7(PEp)	-5	-63	51	0.346
	3.8	CER_R_VIIb	34	-68	-56	Precuneus	medial area 7(PEp)	6	-65	51	0.156
	4.71	CER_R_VIIb	44	-62	-54	Precuneus	medial area 5(PEm)	-8	-47	57	0.062
	4.04	CER_R_VIIIa	26	-58	-46	Precuneus	medial area 5(PEm)	7	-47	58	0.022
	3.95		30	-56	-44	Precuneus	dorsomedial parietooccipital sulcus(PEr)	16	-64	25	0.002
	6.17	CER_R_Crus_I	40	-60	-40	Precuneus	area 31 (Lc1)	-6	-55	34	0.755
	4.98	CER_R_Crus_II	18	-90	-38	Precuneus	area 31 (Lc1)	6	-54	35	0.571
	6.61	CER_R_Crus_I	40	-78	-36	Cingulate Gyrus	dorsal area 23	-4	-39	31	0.635
	7.06	CER_R_Crus_I	40	-68	-36	Cingulate Gyrus	dorsal area 23	4	-37	32	0.483
	5.99	CER_R_Crus_I	36	-56	-36	Cingulate Gyrus	ventral area 23	-8	-47	10	0.16
	6.06	CER_R_Crus_II	26	-86	-34	Cingulate Gyrus	ventral area 23	9	-44	11	0.264
	4.92	CER_R_Crus_II	8	-78	-34	Cuneus	caudal lingual gyrus	10	-85	-9	0.007
	6.5	CER_R_Crus_I	34	-78	-34	Cuneus	rostral lingual gyrus	18	-60	-7	0.003
	5.32	CER_R_Crus_I	50	-68	-34	Occipital Gyrus	inferior occipital gyrus	32	-85	-12	0.031
	5.04	CER_R_Crus_I	34	-68	-30	Cerebellum	Left I-IV	-7	-44	-17	0.117
	3.87	CER_R_Crus_II	8	-78	-28	Cerebellum	Right I-IV	10	-43	-19	0.062
	3.38	CER_R_VI	10	-72	-28	Cerebellum	Left V	-14	-49	-19	0.032
	4.84	CER_R_Crus_I	24	-72	-28	Cerebellum	Right V	14	-51	-19	0.077
	5.2	CER_R_VI	32	-62	-26	Cerebellum	Vermis VI	1	-70	-21	0.119
	3.49	CER_R_Crus_I	10	-82	-24	Cerebellum	Right VI	24	-58	-25	0.192
	3.44	CER_L_I-IV	-4	-54	-22	Cerebellum	Right Crus I	38	-66	-32	0.451
	3.94	CER_L_I-IV	-4	-52	-18	Cerebellum	Right Crus II	26	-75	-41	0.2
	4.52	CER_V_VI	6	-74	-16	Cerebellum	Right VIIb	28	-65	-51	0.035
	3.56	CER_L_V	0	-64	-16	Cerebellum	Right VIIIa	26	-57	-54	0.022
	3.53	CER_R_VI	10	-64	-16
	3.75	CER_R_V	6	-62	-16
	3.6	CER_L_I-IV	-2	-54	-16
	3.8	CER_L_I-IV	-6	-48	-16
	3.87	CER_R_VI	12	-68	-14
	3.99	CER_R_V	8	-60	-14
	3.83	CER_R_V	12	-58	-14
	4.7	CER_R_V	8	-56	-14
	4.07	CER_L_I-IV	-2	-46	-14
	3.7	CER_L_V	0	-62	-12
	4.22	CER_R_I-IV	2	-44	-12
	3.51	CER_R_V	2	-58	-10
	3.4	CER_R_I-IV	2	-54	-10
	4.06	CER_R_I-IV	6	-48	-10
	3.52	CER_R_V	2	-68	-8
	4.2	CER_R_I-IV	2	-48	-6
	3.86		0	-44	2
	12.08	CG_L_7_1	0	-48	30
	5.18	Pcun_L_4_1	0	-68	46
476 voxels	4.72	sMRt_r	8	-44	-46	Cerebellum	Vermis VIIIb	1	-63	-42	0.172
	4.12	CER_L_IX	-6	-50	-44	Cerebellum	Left IX	-6	-54	-49	0.181
	4.53		4	-34	-44	Cerebellum	Vermis IX	0	-55	-37	0.824
	5.67	CER_R_IX	4	-52	-42	Cerebellum	Right IX	8	-54	-49	0.227
	3.82	PnO_PnC_r	6	-38	-42	Cerebellum	Vermis X	1	-47	-36	0.16
	4.91	CER_L_IX	-4	-54	-40	Brainstem	Parvocellular reticular nucleus Alpha part	9	-39	-42	0.25
	5.21	CER_R_IX	12	-48	-40	Brainstem	Pontine reticular nucleus, oral and caudal parts (pontis oralis and caudalis)	4	-37	-32	0.07
	5.84	CER_R_IX	6	-52	-38	Brainstem	Superior medullary reticular formation	7	-42	-47	0.6
						Brainstem	Vestibular nuclei complex	8	-42	-38	0.062
598 voxels	4.15	CER_L_Crus_II	-46	-68	-44	Cuneus	caudal lingual gyrus	-11	-82	-11	0.035
	5.01	CER_L_Crus_I	-40	-58	-36	Cuneus	rostral lingual gyrus	-17	-60	-6	0.001
	5.63	CER_L_Crus_I	-38	-76	-34	Occipital Gyrus	inferior occipital gyrus	-30	-88	-12	0.002
	5.48	CER_L_Crus_I	-32	-76	-32	Cerebellum	Left VI	-23	-58	-25	0.091
	3.94	CER_L_Crus_I	-26	-86	-30	Cerebellum	Left Crus I	-37	-68	-32	0.149
	4.59	CER_L_VI	-30	-54	-30	Cerebellum	Left Crus II	-26	-75	-42	0.026
	3.51	CER_L_Crus_I	-42	-58	-28
	4.02	CER_L_VI	-22	-60	-26
	4.17	CER_L_Crus_I	-24	-74	-24
	3.46	CER_L_Crus_I	-18	-84	-22
	3.44	Cun_L_5_1	-14	-86	-20
	3.41	Cun_L_5_1	-10	-86	-20
	3.45	Cun_L_5_1	-8	-88	-18
	4.54	CER_L_VI	-10	-74	-18
726 voxels	4.99	MTG_R_4_2	48	8	-46	Superior Temporal Gyrus	medial area 38	31	15	-34	0.047
	5.33	MTG_R_4_2	48	2	-38	Superior Temporal Gyrus	lateral area 38	47	12	-20	0.003
	5.03	MTG_R_4_2	48	8	-38	Middle Temporal Gyrus	caudal area 21	65	-29	-13	0.057
	4.8	MTG_R_4_2	40	16	-38	Middle Temporal Gyrus	rostral area 21	51	6	-32	0.444
	5.03	ITG_R_7_4	54	-2	-36	Middle Temporal Gyrus	anterior superior temporal sulcus	58	-16	-10	0.054
	4.82	MTG_R_4_2	50	12	-36	Inferior Temporal Gyrus	rostral area 20	40	0	-43	0.013
	3.48	MTG_R_4_2	42	16	-32	Inferior Temporal Gyrus	intermediate lateral area 20	55	-11	-32	0.227
	5.22	STG_R_6_1	34	16	-30
	7.53	MTG_R_4_2	60	-4	-28
18630 voxels	3.64	FuG_L_3_1	-32	-6	-36	Superior Frontal Gyrus	medial area 8	-5	15	54	0.617
	7.97	MTG_L_4_2	-50	8	-36	Superior Frontal Gyrus	medial area 8	7	16	54	0.248
	3.76	ITG_L_7_4	-48	-6	-34	Superior Frontal Gyrus	dorsolateral area 8	-18	24	53	0.387
	3.84	ITG_L_7_3	-44	-6	-34	Superior Frontal Gyrus	dorsolateral area 8	22	26	51	0.211
	7.89	MTG_L_4_2	-48	10	-34	Superior Frontal Gyrus	lateral area 9	-11	49	40	0.223
	5.66	STG_L_6_1	-34	14	-34	Superior Frontal Gyrus	lateral area 9	13	48	40	0.072
	4.43	ITG_L_7_1	-46	-16	-30	Superior Frontal Gyrus	medial area 9	-5	36	38	0.498
	4.05	PhG_L_6_1	-30	-6	-30	Superior Frontal Gyrus	medial area 9	6	38	35	0.259
	4.52	FuG_R_3_1	36	-14	-28	Superior Frontal Gyrus	medial area 10	-8	56	15	0.522
	5.11	FuG_L_3_1	-40	-12	-28	Superior Frontal Gyrus	medial area 10	8	58	13	0.614
	4.55	STG_L_6_1	-32	10	-28	Middle Frontal Gyrus	dorsal area 9/46	-27	43	31	0.412
	4.31	STG_L_6_1	-42	18	-28	Middle Frontal Gyrus	dorsal area 9/46	30	37	36	0.124
	7.86	MTG_L_4_2	-60	-10	-26	Middle Frontal Gyrus	inferior frontal junction	-42	13	36	0.456
	4.98	Amyg_R_2_2	32	-4	-26	Middle Frontal Gyrus	area 46	-28	56	12	0.335
	3.62	PnO_PnC_r	4	-30	-24	Middle Frontal Gyrus	area 46	28	55	17	0.196
	4.82	Hipp_L_2_2	-32	-12	-24	Middle Frontal Gyrus	ventral area 9/46	-41	41	16	0.069
	8.24	MTG_L_4_2	-58	-6	-24	Middle Frontal Gyrus	ventral area 9/46	42	44	14	0.015
	4.08	OrG_R_6_3	30	18	-24	Middle Frontal Gyrus	ventrolateral area 8	-33	23	45	0.393
	7.35	ITG_L_7_4	-62	-18	-22	Middle Frontal Gyrus	ventrolateral area 6	-32	4	55	0.129
	5.56	Amyg_R_2_2	32	-6	-22	Middle Frontal Gyrus	lateral area10	-26	60	-6	0.179
	4.94	OrG_L_6_3	-28	16	-22	Middle Frontal Gyrus	lateral area10	25	61	-4	0.094
	4.52	OrG_R_6_3	30	24	-22	Inferior Frontal Gyrus	dorsal area 44	-46	13	24	0.089
	3.94	OrG_L_6_2	-36	26	-22	Inferior Frontal Gyrus	inferior frontal sulcus	-47	32	14	0.016
	4.65	OrG_L_6_4	-2	34	-22	Inferior Frontal Gyrus	caudal area 45	-53	23	11	0.05
	4.07	PMnR	4	-32	-20	Inferior Frontal Gyrus	rostral area 45	-49	36	-3	0.008
	4.22	SN_l	-2	-22	-20	Inferior Frontal Gyrus	opercular area 44	-39	23	4	0.406
	4.32		4	-20	-20	Inferior Frontal Gyrus	opercular area 44	42	22	3	0.002
	7.33	MTG_L_4_2	-60	-16	-20	Inferior Frontal Gyrus	ventral area 44	-52	13	6	0.021
	6	Hipp_R_2_1	24	-12	-20	Orbital Gyrus	medial area 14	-7	54	-7	0.844
	5.82	Hipp_R_2_1	28	-10	-20	Orbital Gyrus	medial area 14	6	47	-7	0.883
	5.2	Hipp_L_2_1	-32	-8	-20	Orbital Gyrus	orbital area 12/47	-36	33	-16	0.164
	6.8	OrG_L_6_4	-2	48	-20	Orbital Gyrus	orbital area 12/47	40	39	-14	0.043
	7.13	MTG_L_4_1	-64	-20	-18	Orbital Gyrus	lateral area 11	-23	38	-18	0.066
	3.74		-10	-18	-18	Orbital Gyrus	lateral area 11	23	36	-18	0.026
	5.43	INS_L_6_2	-30	18	-18	Orbital Gyrus	medial area 11	-6	52	-19	0.118
	4.24	OrG_R_6_3	34	28	-18	Orbital Gyrus	medial area 11	6	57	-16	0.21
	6.83	MTG_L_4_1	-66	-22	-16	Orbital Gyrus	area 13	-10	18	-19	0.065
	4.26	Hipp_L_2_2	-36	-22	-16	Orbital Gyrus	area 13	9	20	-19	0.019
	6.11	Hipp_L_2_1	-26	-16	-16	Orbital Gyrus	lateral area 12/47	-41	32	-9	0.22
	3.73	INS_R_6_2	28	16	-16	Orbital Gyrus	lateral area 12/47	42	31	-9	0.034
	3.7	OrG_R_6_1	8	36	-16	Precentral Gyrus	caudal ventrolateral area 6	-49	5	30	0.004
	6.3	OrG_L_6_1	-8	42	-16	Superior Temporal Gyrus	medial area 38	-32	14	-34	0.107
	4.12	SN_r	12	-26	-14	Superior Temporal Gyrus	lateral area 38	-45	11	-20	0.052
	4.99	SN_l	-2	-18	-14	Superior Temporal Gyrus	rostral area 22	-55	-3	-10	0.008
	3.51	INS_R_6_2	34	16	-14	Middle Temporal Gyrus	caudal area 21	-65	-30	-12	0.34
	4.74	isRt_l	-8	-28	-12	Middle Temporal Gyrus	rostral area 21	-53	2	-30	0.668
	4.4	OrG_L_6_3	-26	50	-12	Middle Temporal Gyrus	anterior superior temporal sulcus	-58	-20	-9	0.225
	3.31	Hipp_R_2_2	24	-26	-10	Inferior Temporal Gyrus	intermediate ventral area 20	-45	-26	-27	0.053
	4.26	SN_l	-4	-4	-10	Inferior Temporal Gyrus	rostral area 20	-43	-2	-41	0.06
	3.53	Str_R_6_3	26	8	-10	Inferior Temporal Gyrus	intermediate lateral area 20	-56	-16	-28	0.524
	5.04	INS_L_6_2	-36	18	-10	Inferior Temporal Gyrus	caudolateral of area 20	-59	-42	-16	0.008
	4.44	OrG_R_6_5	6	24	-10	Inferior Temporal Gyrus	caudoventral of area 20	-55	-31	-27	0.034
	6.16	CG_L_7_7	-4	32	-10	Fusiform Gyrus	rostroventral area 20	-33	-16	-32	0.035
	4.35		4	-6	-8	Fusiform Gyrus	rostroventral area 20	33	-15	-34	0.016
	3.36	Str_R_6_1	18	4	-8	Parahippocampal Gyrus	rostral area 35/36	-27	-7	-34	0.051
	4.68	CG_L_7_7	-6	26	-8	Parahippocampal Gyrus	rostral area 35/36	28	-8	-33	0.034
	6.12	CG_L_7_7	-6	36	-8	Parahippocampal Gyrus	caudal area 35/36	26	-23	-27	0.006
	9.25	OrG_R_6_1	0	58	-8	Parahippocampal Gyrus	area 28/34 (EC, entorhinal cortex)	-19	-12	-30	0.011
	5.96	MFG_R_7_7	14	62	-8	Parahippocampal Gyrus	area 28/34 (EC, entorhinal cortex)	19	-10	-30	0.025
	4.64	Str_L_6_3	-30	-20	-6	Insular Gyrus	ventral agranular insula	-32	14	-13	0.506
	4.06	Str_R_6_2	16	-8	-6	Insular Gyrus	ventral agranular insula	33	14	-13	0.19
	5.03		6	-2	-6	Insular Gyrus	dorsal agranular insula	-34	18	1	0.669
	4.85	Str_L_6_4	-20	2	-6	Insular Gyrus	dorsal agranular insula	36	18	1	0.139
	4.88		8	2	-6	Insular Gyrus	ventral granular insula	39	-2	-9	0.011
	4.9	Str_R_6_1	12	10	-6	Insular Gyrus	dorsal dysgranular insula	-38	5	5	0.018
	4.47	Str_L_6_4	-30	12	-6	Cingulate Gyrus	rostroventral area 24	-3	8	25	0.209
	3.91	INS_R_6_3	40	18	-6	Cingulate Gyrus	rostroventral area 24	5	22	12	0.317
	6.36	OrG_R_6_1	10	34	-6	Cingulate Gyrus	pregenual area 32	-6	34	21	0.947
	6.26	CG_L_7_7	-8	38	-6	Cingulate Gyrus	pregenual area 32	5	28	27	0.88
	8.6	OrG_L_6_1	-6	52	-6	Cingulate Gyrus	caudodorsal area 24	-5	7	37	0.129
	4.24	SC_l	-8	-34	-4	Cingulate Gyrus	caudodorsal area 24	4	6	38	0.028
	4.08	LG_r	28	-20	-4	Cingulate Gyrus	subgenual area 32	-4	39	-2	0.847
	4.67	Str_L_6_4	-26	0	-4	Cingulate Gyrus	subgenual area 32	5	41	6	0.863
	5.24	Str_L_6_4	-32	10	-4	Amygdala	medial amyg	-19	-2	-20	0.006
	3.89	INS_R_6_2	32	18	-4	Amygdala	medial amyg	19	-2	-19	0.124
	3.85	OrG_R_6_6	32	28	-4	Amygdala	lateral amyg	-27	-4	-20	0.116
	6.35	CG_R_7_7	12	36	-4	Amygdala	lateral amyg	28	-3	-20	0.433
	7.26	CG_L_7_7	-4	46	-4	Hippocampus	rostral hipp	-22	-14	-19	0.473
	5.6	MFG_L_7_7	-28	58	-4	Hippocampus	rostral hipp	22	-12	-20	0.527
	5.03	Str_R_6_6	32	10	-2	Hippocampus	caudal hipp	-28	-30	-10	0.143
	4.35	OrG_L_6_6	-30	28	-2	Hippocampus	caudal hipp	29	-27	-10	0.096
	4.69	OrG_L_6_6	-26	30	-2	Striatum	ventral caudate	-12	14	0	0.428
	5.34	MFG_L_7_3	-36	52	-2	Striatum	ventral caudate	15	14	-2	0.377
	6.58	OrG_R_6_1	14	52	-2	Striatum	globus pallidus	-22	-2	4	0.072
	4.65	MFG_R_7_7	32	54	-2	Striatum	globus pallidus	22	-2	3	0.101
	5.25	MFG_L_7_7	-22	60	-2	Striatum	nucleus accumbens	-17	3	-9	0.191
	4.64	Tha_L_8_1	-8	-8	0	Striatum	nucleus accumbens	15	8	-9	0.111
	4.53	Str_R_6_4	12	2	0	Striatum	ventromedial putamen	-23	7	-4	0.486
	4.68		-24	24	0	Striatum	ventromedial putamen	22	8	-1	0.236
	4.45	OrG_L_6_6	-32	26	0	Striatum	dorsal caudate	-14	2	16	0.358
	4.39		-8	30	0	Striatum	dorsal caudate	14	5	14	0.288
	6.22	CG_R_7_2	8	32	0	Striatum	dorsolateral putamen	-28	-5	2	0.122
	5.95	CG_L_7_7	-10	40	0	Striatum	dorsolateral putamen	29	-3	1	0.112
	6.44		-16	44	0	Thalamus	medial Pre-frontal thalamus	-7	-12	5	0.689
	6.78	CG_L_7_7	0	46	0	Thalamus	medial Pre-frontal thalamus	7	-11	6	0.335
	7.04	MFG_L_7_3	-24	52	0	Thalamus	pre-motor thalamus	-18	-13	3	0.122
	7.79	OrG_R_6_1	8	60	0	Thalamus	pre-motor thalamus	12	-14	1	0.112
	4.15	Tha_L_8_1	-4	-24	2	Thalamus	rostral Temporal thalamus	-7	-14	7	0.476
	3.4	Str_R_6_6	26	-16	2	Thalamus	rostral Temporal thalamus	3	-13	5	0.35
	4.79	Str_R_6_6	30	6	2	Thalamus	posterior parietal thalamus	-16	-24	6	0.151
	5.93	Str_L_6_1	-12	14	2	Thalamus	posterior parietal thalamus	15	-25	6	0.06
	4.72	Str_L_6_4	-22	18	2	Thalamus	occipital thalamus	-15	-28	4	0.169
	5.35	MFG_R_7_3	30	48	2	Thalamus	occipital thalamus	13	-27	8	0.024
	4.88	MFG_R_7_3	32	54	2	Thalamus	caudal Temporal thalamus	-12	-22	13	0.135
	5.03	MFG_R_7_7	22	60	2	Thalamus	caudal Temporal thalamus	10	-14	14	0.088
	3.58	Tha_L_8_6	-12	-32	4	Thalamus	lateral Pre-frontal thalamus	-11	-14	2	0.29
	5.26	Str_R_6_1	18	14	4	Thalamus	lateral Pre-frontal thalamus	13	-16	7	0.234
	4.45	Str_L_6_6	-26	16	4	Brainstem	Cuneiform nucleus	-2	-34	-9	0.118
	5.27	Str_L_6_1	-18	18	4	Brainstem	Isthmic reticular formation	-5	-30	-9	0.833
	4.88	INS_L_6_3	-36	24	4	Brainstem	Microcellular tegmental nucleus â€“ prabigeminal nucleus	-7	-33	-10	0.091
	3.34	IFG_R_6_5	36	26	4	Brainstem	Median raphe	1	-32	-20	1
	5.39		6	30	4	Brainstem	Mesencephalic reticular formation	-6	-25	-5	0.148
	5.18	MFG_R_7_3	28	46	4	Brainstem	Periaqueductal gray	1	-33	-10	0.055
	6.83	SFG_L_7_7	-10	52	4	Brainstem	Paramedian nucleus	1	-32	-21	0.6
	7.04	MFG_L_7_3	-26	54	4	Brainstem	Pontine reticular nucleus, oral and caudal parts (pontis oralis and caudalis)	4	-37	-32	0.014
	5.12	MFG_L_7_7	-18	60	4	Brainstem	Pedunculotegmental nucleus (also called Pedunculopontine nucleus)	-6	-30	-15	0.412
	4.78		14	4	6	Brainstem	Pedunculotegmental nucleus (also called Pedunculopontine nucleus)	9	-30	-15	0.231
	3.88	Str_R_6_6	28	6	6	Brainstem	Red nucleus	-4	-20	-9	0.152
	5.37	CG_R_7_7	14	44	6	Brainstem	Red nucleus	7	-20	-8	0.121
	6.41	SFG_L_7_7	-8	58	6	Brainstem	Superior colliculus	-4	-33	-5	0.333
	5.66	Tha_L_8_1	-6	-10	8	Brainstem	Substantia nigra	-8	-17	-11	0.225
	3.48	Tha_R_8_1	6	-6	8	Brainstem	Substantia nigra	11	-17	-12	0.128
	4.94	Str_R_6_5	16	8	8	Brainstem	Ventral tegmental area	-4	-18	-11	0.412
	4.54	Str_L_6_6	-26	14	8	Brainstem	Ventral tegmental area	7	-18	-11	0.364
	5.05	INS_L_6_3	-30	20	8	Diencephalon	Lateral geniculate nucleus	-22	-26	-7	0.074
	5.2		6	26	8	Diencephalon	Lateral geniculate nucleus	25	-25	-6	0.319
	5.96	CG_R_7_7	14	38	8	Diencephalon	Subthalamic nucleus	-8	-13	-7	0.05
	3.98	IFG_L_6_3	-44	20	10	Diencephalon	Subthalamic nucleus	12	-14	-7	0.04
	3.94	SFG_R_7_7	18	48	10
	3.56	Str_L_6_2	-26	-12	12
	4.88	Tha_R_8_8	16	-6	12
	6.14	Tha_L_8_1	-14	-2	12
	5.41	CG_R_7_2	4	32	12
	5.82	CG_L_7_3	-4	44	12
	6.45	SFG_L_7_7	-6	56	12
	5.01	Tha_R_8_8	18	-10	14
	7.2	CG_L_7_3	-8	36	14
	7.42	MFG_L_7_3	-26	52	14
	7.02	SFG_L_7_7	0	56	14
	4.7		-30	18	16
	3.86	CG_R_7_2	8	20	18
	5.81	CG_R_7_3	8	32	20
	6.8	SFG_L_7_3	-10	60	20
	5.8	SFG_L_7_7	-12	28	22
	6.41	SFG_L_7_3	-12	58	22
	3.69		18	42	24
	6.68	CG_L_7_3	-6	28	26
	6.26	SFG_R_7_6	12	30	26
	5.25	MFG_L_7_2	-34	22	28
	4.83	MFG_L_7_2	-50	26	28
	5.06	SFG_L_7_7	-14	32	28
	5.09	SFG_R_7_6	14	34	28
	3.73	MFG_R_7_1	28	44	28
	5	SFG_R_7_6	14	28	32
	6.47	SFG_L_7_3	-12	52	32
	3.9	MFG_L_7_2	-34	8	34
	3.65		-26	24	34
	5.46	SFG_L_7_2	-16	36	34
	7.28	MFG_L_7_1	-18	46	34
	3.96	SFG_R_7_1	14	14	36
	4.7	CG_R_7_3	8	22	36
	4.83	SFG_R_7_6	12	24	36
	4.42	SFG_R_7_2	24	30	36
	3.39		18	32	36
	4.43	MFG_L_7_2	-38	16	40
	5.9	SFG_L_7_1	-6	18	42
	5.99	MFG_L_7_2	-36	6	44
	5.74	SFG_L_7_1	-10	18	44
	5.41	SFG_R_7_2	22	40	44
	4.27	SFG_L_7_3	-6	44	44
	5.64	SFG_L_7_1	-6	14	46
	4.85	MFG_L_7_5	-40	20	46
	5.55	SFG_R_7_3	14	34	46
	6.77	SFG_L_7_2	-18	38	46
	4.49	SFG_L_7_6	-2	42	46
	5.15	SFG_R_7_1	8	18	48
	4.73	MFG_L_7_5	-32	24	48
	6.99	SFG_L_7_2	-14	34	48
	5.26	MFG_L_7_6	-38	10	50
	6.13	SFG_L_7_1	-10	22	52
	5.06	SFG_L_7_1	-10	14	54
	4.2	SFG_R_7_2	24	30	54
	3.76	MFG_L_7_5	-26	20	56
	3.66	MFG_L_7_6	-38	4	58
	3.86	SFG_L_7_1	-6	20	62
	3.61	SFG_L_7_1	-2	8	64
716 voxels	3.37	pSTS_R_2_1	48	-38	12	Posterior Superior Temporal Sulcus	rostroposterior superior temporal sulcus	53	-37	3	0.003
	3.6		40	-42	14	Posterior Superior Temporal Sulcus	caudoposterior superior temporal sulcus	57	-40	12	0.003
	3.86		40	-38	14	Inferior Parietal Lobule	caudal area 39(PGp)	45	-71	20	0.001
	3.37	pSTS_R_2_2	44	-38	14	Inferior Parietal Lobule	caudal area 40(PFm)	57	-44	38	0.028
	3.77		38	-42	18	Inferior Parietal Lobule	rostroventral area 39(PGa)	53	-54	25	0.396
	5.04	IPL_R_6_5	56	-60	26
	5.23	IPL_R_6_5	42	-54	28
	5.73	IPL_R_6_5	50	-56	30
	5.66	IPL_R_6_5	52	-54	32
	3.68	IPL_R_6_5	52	-54	44
1561 voxels	4.49		-38	-50	16	Superior Temporal Gyrus	caudal area 22	-62	-33	7	0.012
	7.64	IPL_L_6_5	-50	-56	24	Middle Temporal Gyrus	dorsolateral area37	-59	-58	4	0.008
	8.03	IPL_L_6_5	-44	-52	28	Posterior Superior Temporal Sulcus	caudoposterior superior temporal sulcus	-52	-50	11	0.122
	7.13	IPL_L_6_2	-44	-56	42	Inferior Parietal Lobule	rostrodorsal area 39(Hip3)	-38	-61	46	0.337
						Inferior Parietal Lobule	caudal area 40(PFm)	-56	-49	38	0.328
						Inferior Parietal Lobule	rostroventral area 39(PGa)	-47	-65	26	0.368

[truncated: 16 more sheets: Stranger-Control, Audio, Pet-Control, Audio, Nature-Control, Audio, Romantic, Imagery, Parental, Imagery, Friend, Imagery, Stranger, Imagery, Pet, Imagery, Nature, Imagery, Control, Imagery, Romantic-Control, Imagery, Parental-Control, Imagery, Friend-Control, Imagery, Stranger-Control, Imagery, Pet-Control, Imagery, Nature-Control, Imagery]
